# Supplementary material for: A Non-Randomized Trial Investigating the Impact of Brown Rice Consumption on Gut Microbiota, Attention, and Short-Term Working Memory in Thai School-Aged Children
Source: Nutrients. 2022 Dec 5;14(23):5176. doi: 10.3390/nu14235176 (PMC9738792; doi:10.3390/nu14235176)
Supplement: Supplementary file 1 [file nutrients-14-05176-s001.zip › Supplementary data.xlsx]

## Sheet: Baseline
Sample	Treatment	Grade	Gender	Age	BMI	Weight	Height	Ethnicity	Birth_records	Feeding_type	week	Total_bacteria	Firmicutes	Bacteroidetes	Gamma_proteobacteria	Prevotella	Roseburia	Ruminococcus	Faecalibacterium	Bacteroides	Akkermansia	Bifidobacterium	Lactobacillus	zscore.BMI	age_year	age_month	Month	L	M	S	SD4neg	SD3neg	SD2neg	SD1neg	SD0	SD1	SD2	SD3	SD4	z.indv	final_z.indv	BMI_for_age	MemoryMatchingGame	VAG_OverallPerformance	VAG_ResponseTimes	VAG_Lapses
BH321	WR	G1_G3	Male	6.11	15.5356	22	119	Akha	Caesarean section	Breastfeeding	0	9.81757	6.71285	9.3674	5.89116	10.9302	8.5893	8.30622	9.25912	10.6389	7.84635	8.36928	7.90315	-0.713224	6	11	83	-1.2261	15.465	0.09033	11.341	12.239	13.136	14.195	15.465	17.019	18.969	21.498	24.027	0.0503014	0.0503014	Normal	6	1.6	492	60
BH336	WR	G1_G3	Male	7	26.1003	53	142.5	Lahu	Caesarean section	Breastfeeding	0	10.0212	7.06438	7.93536	3.6243	8.48136	8.38855	6.09032	8.25134	9.19073	2.54508	8.77466	5.27355	1.66784	7	0	84	-1.246	15.4832	0.09068	11.351	12.25	13.148	14.209	15.483	17.047	19.017	21.584	24.152	4.23317	4.7589	OB	0	1.36	421	48
BH347	WR	G1_G3	Male	6.08	15.9722	23	120	Chinese	Caesarean section	Breastfeeding	0	11.7148	8.68692	11.3836	7.78744	12.3064	9.93909	10.3927	10.0356	12.4181	9.74541	12.3488	7.84164	-0.614824	6	8	80	-1.1649	15.4137	0.08931	11.311	12.208	13.105	14.158	15.414	16.938	18.831	21.251	23.672	0.390399	0.390399	Normal	4	3.3	471	58
BH291	WR	G1_G3	Male	7.02	18.2899	27	121.5	Chinese	Vaginal delivery	Formular feeding	0	10.8266	8.31299	9.73879	7.8141	12.2034	9.89054	9.29707	9.14199	11.6881	6.05088	7.56613	9.79665	-0.0924699	7	2	86	-1.2849	15.521	0.09139	11.373	12.272	13.171	14.236	15.521	17.106	19.116	21.763	24.409	1.61942	1.61942	OV	2	1.7	507	56
BH294	WR	G1_G3	Male	6.1	14.6199	19	114	Chinese	Vaginal delivery	Breastfeeding	0	11.1599	7.85647	10.898	8.11462	12.4995	9.68385	9.1107	9.44429	12.0568	8.33508	9.37848	7.57186	-0.919613	6	10	82	-1.206	15.4473	0.08998	11.331	12.228	13.126	14.183	15.447	16.991	18.922	21.413	23.905	-0.63259	-0.63259	Normal	3	0	627	54
BH348	WR	G1_G3	Male	6.07	27.0961	40	121.5	Thai Yai	Caesarean section	Formular feeding	0	10.9531	7.38384	9.78397	7.36592	12.0773	9.29613	9.09541	9.12762	11.7721	3.37853	7.31111	6.69112	1.89227	6	7	79	-1.1441	15.3978	0.08898	11.301	12.198	13.095	14.147	15.398	16.913	18.788	21.174	23.559	4.67751	5.48253	OB	5	0	555	57
BH344	WR	G1_G3	Male	7	17.2292	22	113	Chinese	Vaginal delivery	Formular feeding	0	10.9686	9.27705	9.6189	7.5987	11.9984	9.73576	10.077	9.64747	11.5755	5.27062	8.30785	8.03583	-0.331522	7	0	84	-1.246	15.4832	0.09068	11.351	12.25	13.148	14.209	15.483	17.047	19.017	21.584	24.152	1.10327	1.10327	OV	3	0	772	54
BH293	WR	G1_G3	Female	7.01	15.6629	20	113	Akha	Vaginal delivery	Breastfeeding	0	9.42149	7.21854	9.28846	5.27474	9.84087	8.46113	7.85851	8.06369	10.0643	7.39185	8.53915	7.30627	-0.684531	7	1	85	-1.2693	15.4211	0.10792	10.773	11.758	12.743	13.938	15.421	17.319	19.845	23.399	26.953	0.142769	0.142769	Normal	4	1.5	515	58
BH282	WR	G1_G3	Female	6.08	17.7583	26	121	Chinese	Caesarean section	Mixed feeding	0	9.71076	7.6275	9.80297	5.80357	9.54247	8.93424	9.10611	8.2306	10.3984	8.03395	8.98245	7.64663	-0.212269	6	8	80	-1.2019	15.3439	0.10562	10.751	11.731	12.711	13.892	15.344	17.179	19.578	22.864	26.15	1.26892	1.26892	OV	5	0	451	63
BH328	WR	G1_G3	Female	7.02	14.736	20	116.5	Thai Yai	Caesarean section	Mixed feeding	0	9.71771	7.74686	8.80708	6.48676	11.1854	8.21327	9.09409	8.42849	10.7885	3.29702	8.16069	5.85898	-0.893454	7	2	86	-1.2819	15.4397	0.10837	10.779	11.766	12.752	13.95	15.44	17.35	19.903	23.512	27.122	-0.443621	-0.443621	Normal	4	2.8	458	64
BH295	WR	G1_G3	Female	7.01	15.7093	23	121	Thai Yai	Vaginal delivery	Breastfeeding	0	10.44	8.47541	9.90197	6.72731	9.5318	9.46315	9.33564	8.85134	10.9178	6.9667	8.56132	7.55474	-0.674079	7	1	85	-1.2693	15.4211	0.10792	10.773	11.758	12.743	13.938	15.421	17.319	19.845	23.399	26.953	0.169578	0.169578	Normal	4	17.2	400	48
BH323	WR	G1_G3	Female	7.01	35.6972	67	137	Chinese	Caesarean section	Breastfeeding	0	9.66439	5.87901	9.28289	6.12841	11.0855	8.66565	8.72529	8.08674	10.8687	4.54086	8.56955	8.05403	3.83076	7	1	85	-1.2693	15.4211	0.10792	10.773	11.758	12.743	13.938	15.421	17.319	19.845	23.399	26.953	4.78453	6.46072	OB	0	0	539	56
BH318	WR	G1_G3	Female	6.06	25.3964	40	125.5	Akha	Vaginal delivery	Breastfeeding	0	10.0544	6.72666	9.79376	6.53749	11.2644	7.11655	8.70068	9.34568	10.9069	6.01925	8.89585	6.94047	1.50919	6	6	78	-1.1728	15.32	0.10471	10.746	11.725	12.704	13.879	15.32	17.131	19.482	22.668	25.855	3.64172	3.85607	OB	5	6.6	469	57
BH332	WR	G1_G3	Female	6.05	13.8889	20	120	Thai Yai	Caesarean section	Breastfeeding	0	11.0673	9.24815	10.3667	7.75992	12.2578	9.92352	10.3644	9.3461	11.873	7.37488	10.3938	8.30528	-1.08436	6	5	77	-1.1579	15.3095	0.10425	10.745	11.723	12.701	13.874	15.31	17.108	19.436	22.574	25.712	-0.988847	-0.988847	Normal	3	1.6	458	57
BH288	WR	G1_G3	Male	7.07	14.0966	18	113	Thai Yai	Vaginal delivery	Breastfeeding	0	9.71373	7.16466	9.04254	6.60844	11.0455	8.72391	8.32404	8.35443	10.6751	12.9052	8.08827	6.72923	-1.03754	7	7	91	-1.3776	15.6237	0.09327	11.428	12.331	13.234	14.311	15.624	17.264	19.383	22.247	25.112	-1.18469	-1.18469	Normal	5	1.8	488	56
BH320	WR	G1_G3	Male	8.04	14.0966	18	113	Chinese	Vaginal delivery	Breastfeeding	0	9.48026	6.73145	9.71849	5.19826	9.74214	8.46855	9.48806	8.4276	10.3848	8.27743	8.59326	6.3697	-1.03754	8	4	100	-1.5252	15.8344	0.09693	11.534	12.447	13.361	14.466	15.834	17.586	19.926	23.254	26.582	-1.31219	-1.31219	Normal	5	1.6	466	59
BH343	WR	G1_G3	Male	7.02	18.1403	27	122	Thai	Vaginal delivery	Breastfeeding	0	9.58424	8.01229	9.18879	6.14651	10.8376	8.58278	8.86482	8.82869	10.5387	3.43186	9.10596	6.37495	-0.126189	7	2	86	-1.2849	15.521	0.09139	11.373	12.272	13.171	14.236	15.521	17.106	19.116	21.763	24.409	1.54625	1.54625	OV	4	1.6	496	58
BH312	WR	G1_G3	Male	8.03	16.2095	22	116.5	Akha	Caesarean section	Formular feeding	0	10.1335	7.4956	9.46214	7.12546	11.7175	9.60668	9.17766	9.28945	11.14	7.81313	9.62712	7.46662	-0.561337	8	3	99	-1.5101	15.8094	0.09651	11.521	12.434	13.346	14.447	15.809	17.548	19.862	23.134	26.406	0.254168	0.254168	Normal	4	1.6	479	63
BH298	WR	G1_G3	Female	7.03	13.7976	17	111	Akha	Vaginal delivery	Breastfeeding	0	10.9671	8.42603	10.1018	7.89158	11.6091	9.37154	9.25502	9.66211	11.8557	4.66496	9.37005	8.15454	-1.10494	7	3	87	-1.2941	15.4593	0.10883	10.786	11.774	12.762	13.963	15.459	17.383	19.963	23.629	27.296	-1.12571	-1.12571	Normal	4	0	507	58
BH337	WR	G1_G3	Female	6.08	14.6103	20	117	Thai Yai	Vaginal delivery	Breastfeeding	0	9.48632	7.50371	9.28979	5.87317	10.5997	8.79743	9.09182	7.77	10.4845	8.26662	8.50109	5.35942	-0.921779	6	8	80	-1.2019	15.3439	0.10562	10.751	11.731	12.711	13.892	15.344	17.179	19.578	22.864	26.15	-0.477792	-0.477792	Normal	4	1.6	454	60
BH327	WR	G1_G3	Female	7.02	15.2737	17	105.5	Chinese	Caesarean section	Mixed feeding	0	9.95684	9.55828	10.3688	6.95501	11.1299	9.60748	10.3486	9.38127	11.2611	9.4411	9.49245	8.36753	-0.772258	7	2	86	-1.2819	15.4397	0.10837	10.779	11.766	12.752	13.95	15.44	17.35	19.903	23.512	27.122	-0.100448	-0.100448	Normal	3	9.1	405	54
BH340	WR	G1_G3	Male	8.06	15.6087	24	124	Akha	Vaginal delivery	Breastfeeding	0	9.90287	8.26797	9.79117	6.05069	10.4943	8.92008	8.98894	8.55888	10.5686	7.20776	9.42672	6.43856	-0.696745	8	6	102	-1.5542	15.8855	0.09778	11.558	12.475	13.392	14.503	15.886	17.663	20.056	23.5	26.945	-0.182225	-0.182225	Normal	5	16.1	411	49
BH341	WR	G1_G3	Male	7.09	16.5246	25	123	Chinese	Caesarean section	Breastfeeding	0	9.58325	8.18643	9.46728	5.47427	10.2407	9.3833	9.51626	8.60332	10.4398	7.52746	9.45001	7.31583	-0.49034	7	9	93	-1.4126	15.6677	0.09406	11.451	12.356	13.26	14.343	15.668	17.331	19.497	22.457	25.416	0.545322	0.545322	Normal	4	16.2	384	40
BH314	WR	G1_G3	Male	8.04	21.3992	39	135	Thai	Caesarean section	Formular feeding	0	9.22706	6.15351	8.68772	5.64483	10.5655	8.38144	8.28346	8.14522	10.2267	3.41303	8.08728	6.54362	0.608296	8	4	100	-1.5252	15.8344	0.09693	11.534	12.447	13.361	14.466	15.834	17.586	19.926	23.254	26.582	2.49125	2.49125	OB	5	1.6	510	59
BH307	WR	G1_G3	Female	8.04	14.5833	21	120	Akha	Vaginal delivery	Breastfeeding	0	9.70681	6.87813	9.42752	6.09356	11.0285	9.74727	8.9091	8.83264	10.8488	8.19676	9.13483	7.62475	-0.92785	8	4	100	-1.4199	15.8058	0.11469	10.928	11.944	12.959	14.212	15.806	17.914	20.862	25.345	29.829	-0.743556	-0.743556	Normal	5	6.8	409	55
BH316	WR	G1_G3	Female	8.03	20.7789	39	137	Akha	Vaginal delivery	Formular feeding	0	9.95589	6.55441	9.33932	6.74532	11.4191	9.43483	8.92458	8.44917	11.0006	4.05741	8.54216	6.15644	0.468509	8	3	99	-1.4125	15.7732	0.11424	10.914	11.927	12.94	14.188	15.773	17.866	20.784	25.2	29.617	1.9985	1.9985	OV	3	9.4	443	55
BH333	WR	G1_G3	Female	8.03	16	25	125	Thai Yai	Vaginal delivery	Breastfeeding	0	10.2954	7.99762	9.86095	7.05545	11.7087	8.69819	9.29944	8.97731	11.2862	4.25339	9.51506	8.16738	-0.608564	8	3	99	-1.4125	15.7732	0.11424	10.914	11.927	12.94	14.188	15.773	17.866	20.784	25.2	29.617	0.123717	0.123717	Normal	5	0	529	58
BH317	WR	G1_G3	Female	7.09	13.0073	20	124	Akha	Caesarean section	Breastfeeding	0	10.1355	7.65477	10.0016	5.98258	10.234	9.03036	9.73112	9.34387	10.7871	3.08509	8.48986	7.37335	-1.28306	7	9	93	-1.36	15.5979	0.11156	10.84	11.838	12.836	14.059	15.598	17.604	20.349	24.377	28.406	-1.84677	-1.84677	Normal	3	7	439	53
BH331	WR	G1_G3	Female	7.09	17.7002	29	128	Akha	Vaginal delivery	Breastfeeding	0	10.4982	8.15395	9.2249	7.40327	11.9486	9.4516	9.52314	8.86997	11.3882	4.45404	8.57329	6.81181	-0.225376	7	9	93	-1.36	15.5979	0.11156	10.84	11.838	12.836	14.059	15.598	17.604	20.349	24.377	28.406	1.04128	1.04128	OV	3	1.4	426	62
BH342	WR	G1_G3	Female	8.01	15.1172	24	126	Thai	Vaginal delivery	Breastfeeding	0	10.0372	8.07509	10.1397	6.54274	11.2616	9.69655	9.28351	9.03635	11.1904	3.65804	8.53441	8.70088	-0.807538	8	1	97	-1.3966	15.7107	0.11335	10.887	11.895	12.902	14.142	15.711	17.774	20.634	24.918	29.203	-0.349062	-0.349062	Normal	5	3.3	455	52
BH305	WR	G1_G3	Female	7.05	12.8174	21	128	Akha	Vaginal delivery	Formular feeding	0	10.5494	7.50205	9.75128	7.44032	12.0022	9.15049	8.51465	9.21391	11.6803	7.5864	8.48646	8.67922	-1.32586	7	5	89	-1.3175	15.5014	0.10974	10.802	11.793	12.783	13.991	15.501	17.452	20.085	23.869	27.653	-1.96884	-1.96884	Normal	5	8.11	422	52
BH301	WR	G1_G3	Female	7.1	22.0459	35	126	Thai	Caesarean section	Formular feeding	0	9.56251	7.43645	9.45996	6.57412	11.1956	8.6947	8.77949	8.77137	10.7082	5.12785	8.59215	8.16739	0.754044	7	10	94	-1.3697	15.6246	0.11201	10.851	11.851	12.852	14.078	15.625	17.645	20.418	24.51	28.601	2.45059	2.45059	OB	6	1.6	500	58
BH334	WR	G1_G3	Female	6.11	23.6686	40	130	Thai	Caesarean section	Breastfeeding	0	10.9984	9.1258	10.6412	7.15434	11.3333	9.55482	10.5513	8.98573	11.5993	9.28572	10.0159	7.15194	1.11979	6	11	83	-1.2433	15.3871	0.107	10.762	11.745	12.728	13.916	15.387	17.259	19.734	23.178	26.621	3.11622	3.14259	OB	4	2	824	50
BH238	SLR	G4_G6	Male	10.04	17.4268	29	129	Akha	Vaginal delivery	Breastfeeding	0	8.87368	7.08455	9.5677	6.21035	10.9769	9.02022	9.48146	8.37477	11.0575	5.25936	8.5905	5.31695	-0.286985	10	4	124	-1.7626	16.5974	0.10738	11.886	12.86	13.834	15.043	16.597	18.696	21.739	26.714	31.688	0.435168	0.435168	Normal	5	25.4	379	46
BH240	SLR	G4_G6	Male	10.11	15.747	25	126	Akha	Vaginal delivery	Breastfeeding	0	9.59417	8.10087	10.5563	6.12377	12.3111	8.9467	9.96958	9.1306	11.2507	7.51451	10.3541	7.6076	-0.665576	10	11	131	-1.7847	16.8941	0.1103	12.025	13.026	14.027	15.276	16.894	19.102	22.362	27.863	33.365	-0.679185	-0.679185	Normal	2	42.2	364	34
BH271	SLR	G4_G6	Male	9.06	14.26	23	127	Thai Yai	Caesarean section	Formular feeding	0	10.0091	7.97649	9.50729	5.80579	10.7129	9.09137	9.59945	9.10944	10.3828	6.83555	9.62922	8.60522	-1.00072	9	6	114	-1.6944	16.2333	0.10303	11.718	12.661	13.603	14.763	16.233	18.179	20.916	25.149	29.382	-1.40674	-1.40674	Normal	5	3.3	458	56
BH221	SLR	G4_G6	Male	9.06	23.7812	50	145	Chinese	Caesarean section	Breastfeeding	0	10.1872	6.85252	9.80187	5.29883	9.62128	9.07853	8.57834	7.98417	10.5058	4.81167	7.76339	5.10424	1.14516	9	6	114	-1.6944	16.2333	0.10303	11.718	12.661	13.603	14.763	16.233	18.179	20.916	25.149	29.382	2.72877	2.72877	OB	5	24.3	381	48
BH235	SLR	G4_G6	Male	9.1	17.2644	31	134	Thai Yai	Vaginal delivery	Breastfeeding	0	11.0498	8.78362	10.5005	7.79601	12.4013	9.94193	10.3817	9.36075	11.9787	5.00935	10.1957	7.44391	-0.323589	9	10	118	-1.7271	16.3704	0.10478	11.781	12.735	13.689	14.867	16.37	18.376	21.234	25.758	30.282	0.484869	0.484869	Normal	4	0	465	62
BH241	SLR	G4_G6	Male	10.09	17.8417	33	136	Akha	Caesarean section	Mixed feeding	0	10.8539	8.71252	10.2519	8.11371	11.0754	9.4927	9.9723	8.99026	11.4868	7.40104	9.53436	9.02607	-0.193485	10	9	129	-1.7804	16.8059	0.10948	11.984	12.976	13.969	15.206	16.806	18.982	22.18	27.533	32.885	0.518213	0.518213	Normal	5	12.4	372	38
BH230	SLR	G4_G6	Male	10.01	22.7244	40.5	133.5	Chinese	Vaginal delivery	Breastfeeding	0	9.03911	6.49502	8.90165	4.98773	10.0015	6.94407	8.13676	8.4826	10.0534	3.66678	8.09629	7.52809	0.906974	10	1	121	-1.7468	16.4807	0.10609	11.832	12.796	13.759	14.952	16.481	18.532	21.483	26.231	30.979	2.31738	2.31738	OB	4	0	508	58
BH272	SLR	G4_G6	Female	10.02	21.5605	37	131	Chinese	Vaginal delivery	Breastfeeding	0	10.4157	7.51463	9.34777	7.46649	11.9586	9.198	8.79073	9.0078	11.4927	3.91238	7.81893	7.62674	0.644659	10	2	122	-1.4851	16.71	0.12384	11.328	12.43	13.533	14.914	16.71	19.161	22.755	28.683	34.61	1.71331	1.71331	OV	6	12.3	398	57
BH277	SLR	G4_G6	Female	10.05	31.2175	75	155	Chinese	Vaginal delivery	Breastfeeding	0	11.19	7.58281	9.80749	8.46329	12.5919	9.45914	8.49716	9.31879	12.1193	13.7336	9.3992	7.40617	2.82113	10	5	125	-1.4807	16.8614	0.12497	11.396	12.514	13.631	15.035	16.861	19.36	23.038	29.138	35.238	3.23328	3.3409	OB	5	0	626	55
BH263	SLR	G4_G6	Female	10.01	18.8079	39	144	Thai	Vaginal delivery	Breastfeeding	0	9.78559	7.09357	9.324	6.30885	10.7314	8.8343	8.4528	8.59602	10.8219	13.224	8.19012	7.84886	0.0242708	10	1	121	-1.4859	16.6612	0.12346	11.307	12.404	13.501	14.876	16.661	19.096	22.663	28.531	34.399	0.898324	0.898324	Normal	7	31.8	378	43
BH261	SLR	G4_G6	Female	10	16.1506	29	134	Akha	Vaginal delivery	Breastfeeding	0	11.2851	8.81956	10.0139	7.77946	10.4052	10.0895	10.3119	10.1939	12.0491	5.66358	9.22302	8.34087	-0.574624	10	0	120	-1.4864	16.6133	0.12307	11.285	12.378	13.47	14.838	16.613	19.032	22.57	28.378	34.185	-0.234406	-0.234406	Normal	5	29.8	375	40
BH225	SLR	G4_G6	Female	10.01	15.9505	34	146	Chinese	Vaginal delivery	Breastfeeding	0	9.66047	7.57708	9.39872	5.38835	10.6358	9.00731	10.2345	8.90454	10.4096	7.97165	9.67326	6.92727	-0.619729	10	1	121	-1.4859	16.6612	0.12346	11.307	12.404	13.501	14.876	16.661	19.096	22.663	28.531	34.399	-0.364798	-0.364798	Normal	5	29.2	389	44
BH256	SLR	G4_G6	Female	10.01	21.5291	41	138	Chinese	Vaginal delivery	Breastfeeding	0	10.4782	8.49769	10.0669	6.53182	11.9667	10.1087	10.3303	9.3095	11.0391	4.94448	9.65881	8.2571	0.637576	10	1	121	-1.4859	16.6612	0.12346	11.307	12.404	13.501	14.876	16.661	19.096	22.663	28.531	34.399	1.72654	1.72654	OV	4	6.6	404	57
BH217	SLR	G4_G6	Female	9.08	18.9036	36	138	Chinese	Caesarean section	Breastfeeding	0	10.6509	8.43418	9.95429	7.57268	12.0162	9.65858	10.2746	9.83754	11.4225	5.25122	9.69126	7.71906	0.0458444	9	8	116	-1.485	16.4298	0.12148	11.204	12.278	13.352	14.694	16.43	18.785	22.208	27.765	33.321	1.04225	1.04225	OV	5	1.7	474	57
BH247	SLR	G4_G6	Female	11.06	23.0681	54	153	Chinese	Caesarean section	Breastfeeding	0	10.3248	9.13671	10.9426	7.19714	11.4601	10.1789	10.0997	10.2427	11.823	5.04001	9.92651	6.98474	0.984425	11	6	138	-1.4339	17.6088	0.12946	11.734	12.931	14.129	15.637	17.609	20.32	24.338	31.064	37.79	1.72955	1.72955	OV	4	20.3	381	51
BH215	SLR	G4_G6	Female	10.03	15.1597	31	143	Chinese	Caesarean section	Breastfeeding	0	9.78572	7.45302	9.66625	5.77622	10.0704	9.44025	9.23552	8.99005	10.6241	7.06738	9.46858	7.83135	-0.797957	10	3	123	-1.4839	16.7595	0.12422	11.35	12.458	13.565	14.954	16.76	19.226	22.849	28.834	34.82	-0.870873	-0.870873	Normal	5	53.9	339	25
BH211	SLR	G4_G6	Female	10.04	21.2191	44	144	Chinese	Vaginal delivery	Breastfeeding	0	10.0253	7.5677	9.84481	6.75385	11.1115	8.67352	8.66531	8.94157	10.8461	7.07851	8.21303	6.27681	0.567719	10	4	124	-1.4825	16.81	0.1246	11.373	12.485	13.598	14.994	16.81	19.293	22.943	28.987	35.031	1.5808	1.5808	OV	5	3.2	436	56
BH243	SLR	G4_G6	Female	9.11	14.26	23	127	Thai Yai	Vaginal delivery	Breastfeeding	0	9.7613	8.45426	10.2108	7.15243	10.0461	10.0261	10.0481	9.54489	11.5213	9.5144	8.83155	7.37706	-1.00072	9	11	119	-1.4866	16.5663	0.12268	11.265	12.352	13.439	14.801	16.566	18.969	22.479	28.226	33.972	-1.36883	-1.36883	Normal	6	29.2	379	46
BH279	SLR	G4_G6	Female	10.01	21.7778	49	150	Akha	Caesarean section	Breastfeeding	0	9.38166	7.57209	8.86421	5.09579	10.0659	9.24407	9.36932	8.63029	9.89233	3.46683	9.43318	7.49857	0.693625	10	1	121	-1.4859	16.6612	0.12346	11.307	12.404	13.501	14.876	16.661	19.096	22.663	28.531	34.399	1.78957	1.78957	OV	5	15.2	403	54
BH266	SLR	G4_G6	Female	11.1	19.0443	44	152	Thai Yai	Vaginal delivery	Formular feeding	0	9.33503	6.59797	9.73026	4.86943	10.6703	7.88589	8.531	5.80969	10.3273	2.82626	8.52259	5.72582	0.0775618	11	10	142	-1.4123	17.8651	0.1307	11.852	13.077	14.302	15.846	17.865	20.642	24.756	31.633	38.509	0.467633	0.467633	Normal	4	4.8	452	58
BH264	SLR	G4_G6	Male	11.06	17.8434	37	144	Chinese	Vaginal delivery	Breastfeeding	0	10.1992	7.51706	9.58735	6.05627	10.6849	9.27518	9.41159	9.34885	11.1545	4.17893	8.9816	6.79939	-0.193108	11	6	138	-1.7873	17.2236	0.11304	12.181	13.213	14.245	15.539	17.224	19.542	23.009	29.008	35.006	0.303056	0.303056	Normal	6	61.6	324	20
BH216	SLR	G4_G6	Male	10.11	17.3577	35	142	Akha	Vaginal delivery	Breastfeeding	0	10.5146	8.13979	10.2068	7.72853	12.0773	10.3269	10.3735	9.11553	11.6844	5.45616	9.0049	6.48332	-0.302574	10	11	131	-1.7847	16.8941	0.1103	12.025	13.026	14.027	15.276	16.894	19.102	22.362	27.863	33.365	0.239586	0.239586	Normal	5	33.8	376	38
BH237	SLR	G4_G6	Male	11.04	17.2584	42	156	Thai	Caesarean section	Breastfeeding	0	9.60365	8.51915	9.91706	5.39637	7.73147	10.3973	8.64293	9.56883	10.6077	3.4361	9.21954	6.71581	-0.324951	11	4	136	-1.7884	17.1262	0.11228	12.134	13.157	14.18	15.461	17.126	19.413	22.822	28.684	34.545	0.0680077	0.0680077	Normal	7	68.8	341	20
BH205	SLR	G4_G6	Male	10.11	20.83	52	158	Thai Yai	Vaginal delivery	Breastfeeding	0	10.2021	8.11098	9.87361	6.12242	10.5031	8.98813	9.44031	8.69022	10.7575	4.47528	6.40003	5.58658	0.480015	10	11	131	-1.7847	16.8941	0.1103	12.025	13.026	14.027	15.276	16.894	19.102	22.362	27.863	33.365	1.58425	1.58425	OV	5	59.4	323	22
BH206	SLR	G4_G6	Male	10.1	13.8861	28	142	Thai Yai	Vaginal delivery	Breastfeeding	0	9.80635	7.2476	10.0363	5.85562	10.2578	9.3068	9.18671	8.69829	10.7941	8.79972	10.1206	5.88468	-1.08498	10	10	130	-1.7828	16.8497	0.10989	12.004	13.001	13.998	15.241	16.85	19.042	22.271	27.698	33.125	-2.10199	-2.10199	Thinness	0	37.1	376	38
BH258	SLR	G4_G6	Male	11.03	14.0571	26	136	Thai	Vaginal delivery	Breastfeeding	0	9.23286	7.03904	8.96024	4.7433	11.4526	8.7437	9.0016	7.98608	9.83524	4.75191	6.24282	5.00953	-1.04645	11	3	135	-1.7884	17.0784	0.11189	12.112	13.13	14.148	15.422	17.078	19.349	22.729	28.52	34.311	-2.08135	-2.08135	Thinness	7	46.9	361	30
BH280	SLR	G4_G6	Male	11.04	30.6293	68	149	Thai	Vaginal delivery	Breastfeeding	0	9.46336	6.91075	8.73496	5.94342	10.4046	9.59414	6.95604	7.85591	10.8709	4.38494	8.48377	6.12133	2.68856	11	4	136	-1.7884	17.1262	0.11228	12.134	13.157	14.18	15.461	17.126	19.413	22.822	28.684	34.545	3.21926	3.3319	OB	0	17.7	385	51
BH276	SLR	G4_G6	Male	10.1	17.3577	35	142	Thai	Caesarean section	Breastfeeding	0	9.34773	7.36426	8.62515	4.97144	9.72005	8.94464	8.84661	8.62395	9.49222	5.09891	9.26488	6.99773	-0.302574	10	10	130	-1.7828	16.8497	0.10989	12.004	13.001	13.998	15.241	16.85	19.042	22.271	27.698	33.125	0.263252	0.263252	Normal	4	29.4	388	46
BH248	SLR	G4_G6	Female	10.08	20.9321	49	153	Thai Yai	Caesarean section	Breastfeeding	0	8.88707	7.62914	10.0742	5.71967	12.1042	9.19392	10.0382	8.51377	10.7023	7.44985	9.10461	6.12762	0.503032	10	8	128	-1.4737	17.0208	0.12607	11.467	12.602	13.736	15.162	17.021	19.568	23.328	29.591	35.854	1.41425	1.41425	OV	5	51.3	338	24
BH228	SLR	G4_G6	Female	11.01	15.2279	29	138	Akha	Vaginal delivery	Breastfeeding	0	9.67099	7.80214	9.42598	5.83828	10.7223	9.22728	9.31499	8.89344	10.8745	4.39387	9.37511	6.93965	-0.78258	11	1	133	-1.4567	17.3044	0.12782	11.595	12.76	13.925	15.39	17.304	19.933	23.825	30.336	36.847	-1.09927	-1.09927	Normal	5	47.8	358	33
BH207	SLR	G4_G6	Female	10.11	17.7778	40	150	Chinese	Vaginal delivery	Breastfeeding	0	9.89404	6.14086	9.06107	6.71136	11.4664	8.85241	8.62599	8.45393	11.25	4.11954	8.52693	6.77671	-0.20789	10	11	131	-1.4642	17.1883	0.12713	11.543	12.695	13.847	15.297	17.188	19.785	23.624	30.039	36.454	0.258801	0.258801	Normal	5	45.2	361	34
BH204	SLR	G4_G6	Female	11.11	16.6468	35	145	Chinese	Vaginal delivery	Breastfeeding	0	10.5108	8.18127	9.8505	7.26211	11.6881	9.45873	9.593	9.46744	11.219	7.30559	9.58224	7.20089	-0.462778	11	11	143	-1.4065	17.9306	0.13099	11.882	13.114	14.346	15.899	17.931	20.724	24.861	31.77	38.68	-0.597813	-0.597813	Normal	0	23.2	364	39
BH253	SLR	G4_G6	Female	10.07	14.4676	30	144	Akha	Caesarean section	Breastfeeding	0	9.56444	8.38324	9.93668	6.79138	11.3552	9.41035	9.49504	9.62162	11.1285	4.93087	8.9554	7.26513	-0.953936	10	7	127	-1.4763	16.9667	0.12571	11.443	12.572	13.7	15.119	16.967	19.498	23.231	29.441	35.651	-1.42903	-1.42903	Normal	7	40.3	366	37
BH270	SLR	G4_G6	Female	10.05	15.5928	31	141	Thai Yai	Caesarean section	Breastfeeding	0	11.1032	8.55224	10.2916	7.84716	12.2153	10.2487	9.79699	9.69611	11.9804	6.00881	10.1026	7.04476	-0.700343	10	5	125	-1.4807	16.8614	0.12497	11.396	12.514	13.631	15.035	16.861	19.36	23.038	29.138	35.238	-0.66359	-0.66359	Normal	7	13.8	413	48
BH224	SLR	G4_G6	Female	11	17.5583	32	135	Thai	Vaginal delivery	Breastfeeding	0	10.3321	7.48626	9.20358	6.91562	11.8528	9.34533	8.75544	9.03706	11.3817	5.45886	8.66524	7.22411	-0.257356	11	0	132	-1.4606	17.2459	0.12748	11.569	12.727	13.885	15.343	17.246	19.859	23.725	30.189	36.653	0.138994	0.138994	Normal	4	19.7	387	52
BH227	SLR	G4_G6	Female	11.04	18.0737	38	145	Thai	Vaginal delivery	Breastfeeding	0	10.2908	8.54532	9.85841	6.58129	11.1316	9.28894	9.0764	9.28806	10.4131	6.76396	8.74692	6.56789	-0.141191	11	4	136	-1.4436	17.4847	0.12882	11.677	12.861	14.045	15.536	17.485	20.163	24.131	30.776	37.42	0.251148	0.251148	Normal	6	3.2	437	63
BH265	SLR	G4_G6	Female	11.03	17.9817	41	151	Lahu	Vaginal delivery	Breastfeeding	0	10.3303	7.71555	10.5434	6.41152	11.7041	9.34272	9.68719	8.96418	11.1778	7.50856	9.40176	6.6583	-0.161938	11	3	135	-1.4482	17.4238	0.12849	11.65	12.827	14.004	15.487	17.424	20.086	24.029	30.63	37.231	0.239764	0.239764	Normal	6	42.4	366	38
BH236	SLR	G4_G6	Female	10.07	29.6749	65	148	Akha	Vaginal delivery	Breastfeeding	0	9.24812	6.88497	9.09702	5.30446	10.2349	9.14829	8.85001	8.28592	10.2497	3.25304	8.05469	6.56567	2.47348	10	7	127	-1.4763	16.9667	0.12571	11.443	12.572	13.7	15.119	16.967	19.498	23.231	29.441	35.651	3.02776	3.03769	OB	5	9	420	54
BH267	SLR	G4_G6	Female	10.11	16.8663	40	154	Thai	Vaginal delivery	Breastfeeding	0	10.5481	8.45929	9.99542	6.70522	12.5607	9.58065	9.84944	9.70663	11.2502	3.87499	11.0554	8.97033	-0.413329	10	11	131	-1.4642	17.1883	0.12713	11.543	12.695	13.847	15.297	17.188	19.785	23.624	30.039	36.454	-0.150859	-0.150859	Normal	5	3.5	480	55
BH212	SLR	G4_G6	Female	11.02	13.5129	30	149	Thai	Caesarean section	Breastfeeding	0	9.53559	7.24601	9.80061	6.46314	9.2888	8.81329	10.0165	8.49877	10.4817	3.98535	8.9762	7.39196	-1.1691	11	2	134	-1.4526	17.3637	0.12816	11.622	12.793	13.964	15.438	17.364	20.009	23.927	30.484	37.042	-2.36022	-2.36022	Thinness	5	0	469	58
BH244	SLR	G4_G6	Female	11.04	18.7962	44	153	Akha	Vaginal delivery	Breastfeeding	0	9.23193	7.62499	9.85726	6.50041	9.22795	9.45094	9.01295	8.89567	11.0486	5.37897	9.561	5.79574	0.0216382	11	4	136	-1.4436	17.4847	0.12882	11.677	12.861	14.045	15.536	17.485	20.163	24.131	30.776	37.42	0.533147	0.533147	Normal	7	34.4	379	40
BH214	SLR	G4_G6	Female	10.06	20.4082	40	140	Chinese	Caesarean section	Breastfeeding	0	8.9275	6.70585	9.00322	4.91885	8.77308	8.75707	9.19094	8.24541	9.83894	6.13753	8.57165	5.96479	0.384943	10	6	126	-1.4787	16.9136	0.12534	11.419	12.542	13.666	15.076	16.914	19.429	23.134	29.29	35.445	1.30838	1.30838	OV	3	44.2	362	30
BH210	SLR	G4_G6	Male	12.02	25.3333	57	150	Akha	Vaginal delivery	Breastfeeding	0	10.1915	7.8898	9.54731	6.15351	10.6198	9.79282	9.88974	9.50328	10.5469	8.34988	10.0025	6.50876	1.49497	12	2	146	-1.7684	17.6427	0.1159	12.381	13.454	14.528	15.877	17.643	20.086	23.774	30.262	36.75	2.30587	2.30587	OB	5	37.3	382	37
BH213	SLR	G4_G6	Male	11.04	18.5493	39	145	Thai Yai	Vaginal delivery	Breastfeeding	0	9.51274	7.18678	9.13624	5.50385	10.9197	8.9948	9.22889	8.31621	10.5849	6.63135	8.97852	6.2899	-0.0339951	11	4	136	-1.7884	17.1262	0.11228	12.134	13.157	14.18	15.461	17.126	19.413	22.822	28.684	34.545	0.662531	0.662531	Normal	0	62.9	334	20
BH273	SLR	G4_G6	Female	11.06	20.4467	53	161	Akha	Caesarean section	Breastfeeding	0	10.037	8.02621	10.0953	5.70636	10.1349	8.96185	9.49943	9.03538	10.8067	8.53884	10.0204	7.69534	0.393638	11	6	138	-1.4339	17.6088	0.12946	11.734	12.931	14.129	15.637	17.609	20.32	24.338	31.064	37.79	1.03894	1.03894	OV	6	30	378	41
BH249	SLR	G4_G6	Female	11.11	21.0828	50	154	Thai Yai	Caesarean section	Breastfeeding	0	10.0988	8.36119	11.0128	6.83059	10.9296	9.06827	9.71587	9.35194	11.6717	9.91953	9.55476	6.76792	0.536995	11	11	143	-1.4065	17.9306	0.13099	11.882	13.114	14.346	15.899	17.931	20.724	24.861	31.77	38.68	1.10565	1.10565	OV	5	29.5	365	40
BH254	SLR	G4_G6	Female	12.05	16.8475	41	156	Akha	Vaginal delivery	Mixed feeding	0	10.0264	8.41122	9.94969	7.62345	10.8622	9.77849	10.1557	9.13424	11.7334	5.55238	9.91169	6.84684	-0.417562	12	5	149	-1.3689	18.3312	0.13268	12.065	13.341	14.618	16.227	18.331	21.222	25.491	32.579	39.666	-0.674356	-0.674356	Normal	5	25.8	394	44
BH242	SLR	G4_G6	Female	12.02	17.827	38	146	Thai Yai	Caesarean section	Breastfeeding	0	10.3361	8.22086	9.63726	7.41425	11.6407	9.39132	9.52685	9.44503	11.9913	7.94746	9.28745	7.34346	-0.1968	12	2	146	-1.3883	18.1297	0.13186	11.973	13.227	14.481	16.062	18.13	20.972	25.177	32.182	39.187	-0.129202	-0.129202	Normal	5	28.1	379	41
BH246	SLR	G4_G6	Female	12.05	19.9762	42	145	Thai Yai	Vaginal delivery	Breastfeeding	0	9.36462	8.54399	9.46866	6.48609	11.4114	9.62546	9.77078	9.5309	10.7602	6.60448	9.59382	6.58737	0.287592	12	5	149	-1.3689	18.3312	0.13268	12.065	13.341	14.618	16.227	18.331	21.222	25.491	32.579	39.666	0.611061	0.611061	Normal	7	59.5	337	22
BH231	SLR	G4_G6	Female	12.03	18.9866	48	159	Akha	Vaginal delivery	Formular feeding	0	10.3495	8.30753	9.69977	7.02932	11.5297	9.23924	10.0416	8.73191	11.2081	4.46688	9.62175	7.554	0.0645506	12	3	147	-1.3819	18.1967	0.13214	12.003	13.265	14.526	16.117	18.197	21.055	25.282	32.316	39.35	0.312314	0.312314	Normal	6	70.8	322	17
BH260	SLR	G4_G6	Female	12.01	18.026	45	158	Thai Yai	Vaginal delivery	Breastfeeding	0	9.4502	7.11418	8.3641	5.55366	10.0456	8.91933	8.63511	8.42715	10.1747	6.00501	8.4766	5.8514	-0.151956	12	1	145	-1.3945	18.063	0.13158	11.942	13.189	14.436	16.008	18.063	20.889	25.072	32.047	39.023	-0.0156239	-0.0156239	Normal	7	32.6	377	39
BH218	SLR	G4_G6	Female	11.1	18.9181	42	149	Akha	Vaginal delivery	Breastfeeding	0	10.2998	7.40435	9.38115	7.32312	11.7624	9.90422	8.75518	9.13787	11.3824	6.09564	8.83735	7.96007	0.0491067	11	10	142	-1.4123	17.8651	0.1307	11.852	13.077	14.302	15.846	17.865	20.642	24.756	31.633	38.509	0.420915	0.420915	Normal	6	0	720	56

## Sheet: week 4
Sample	Treatment	Grade	Gender	Age	BMI	Weight	Height	Ethnicity	Birth_records	Feeding_type	week	Total_bacteria	Firmicutes	Bacteroidetes	Gamma_proteobacteria	Prevotella	Roseburia	Ruminococcus	Faecalibacterium	Bacteroides	Akkermansia	Bifidobacterium	Lactobacillus	zscore.BMI	age_year	age_month	Month	L	M	S	SD4neg	SD3neg	SD2neg	SD1neg	SD0	SD1	SD2	SD3	SD4	z.indv	final_z.indv	BMI_for_age	MemoryMatchingGame	VAG_OverallPerformance	VAG_ResponseTimes	VAG_Lapses
BH321	WR	G1_G3	Male	7	15.9722	23	120	Akha	Caesarean section	Breastfeeding	4	9.3382	7.67551	9.8276	6.45744	10.8779	8.84058	8.26028	8.55041	10.3477	7.52167	8.77432	7.24034	-0.692555	7	0	84	-1.246	15.4832	0.09068	11.351	12.25	13.148	14.209	15.483	17.047	19.017	21.584	24.152	0.336357	0.336357	Normal	5	1.7	498	57
BH336	WR	G1_G3	Male	7.01	26.5239	55	144	Lahu	Caesarean section	Breastfeeding	4	9.62538	7.16591	8.2754	6.06874	8.95535	7.81126	6.63677	8.28666	10.5703	3.4605	8.34488	8.26616	1.7727	7	1	85	-1.2656	15.5019	0.09103	11.362	12.261	13.159	14.222	15.502	17.076	19.066	21.672	24.279	4.28139	4.86138	OB	4	13.9	419	52
BH347	WR	G1_G3	Male	6.09	16.3923	24	121	Chinese	Caesarean section	Breastfeeding	4	9.5674	7.32906	10.0143	6.62336	11.3835	8.33913	9.51652	8.66113	11.5337	7.71127	8.67545	6.66597	-0.594405	6	9	81	-1.1856	15.4302	0.08964	11.321	12.218	13.115	14.17	15.43	16.964	18.876	21.331	23.786	0.651144	0.651144	Normal	5	1.6	461	58
BH291	WR	G1_G3	Male	7.03	18.1403	27	122	Chinese	Vaginal delivery	Formular feeding	4	10.3051	8.54126	9.79742	6.41297	11.2145	9.08393	9.49103	9.00144	11.2662	5.55231	6.85015	7.14398	-0.186017	7	3	87	-1.304	15.5407	0.09176	11.384	12.283	13.183	14.25	15.541	17.136	19.168	21.856	24.544	1.52651	1.52651	OV	0	3.3	450	58
BH294	WR	G1_G3	Male	6.11	16.6352	22	115	Chinese	Vaginal delivery	Breastfeeding	4	10.2479	8.65363	10.072	6.83258	11.2857	9.21979	8.81173	9.20962	11.291	3.82423	9.76804	7.61144	-0.537669	6	11	83	-1.2261	15.465	0.09033	11.341	12.239	13.136	14.195	15.465	17.019	18.969	21.498	24.027	0.772421	0.772421	Normal	4	1.6	440	54
BH348	WR	G1_G3	Male	6.08	27.7613	42	123	Thai Yai	Caesarean section	Formular feeding	4	9.68348	9.18215	9.64672	8.10131	12.5425	10.1101	9.81864	9.77246	11.819	4.084	9.48279	7.41651	2.06179	6	8	80	-1.1649	15.4137	0.08931	11.311	12.208	13.105	14.158	15.414	16.938	18.831	21.251	23.672	4.76864	5.68986	OB	6	3.3	499	57
BH344	WR	G1_G3	Male	7.01	16.6352	22	115	Chinese	Vaginal delivery	Formular feeding	4	10.4549	8.31286	9.82903	6.54049	11.1379	9.34764	8.87801	9.2217	10.9922	5.71456	8.55661	8.12602	-0.537669	7	1	85	-1.2656	15.5019	0.09103	11.362	12.261	13.159	14.222	15.502	17.076	19.066	21.672	24.279	0.741486	0.741486	Normal	3	0	440	59
BH293	WR	G1_G3	Female	7.02	15.2778	22	120	Akha	Vaginal delivery	Breastfeeding	4	10.7778	7.78121	9.59518	6.15448	11.1132	8.6813	9.07492	8.56745	11.2934	3.57825	9.60883	7.74922	-0.854803	7	2	86	-1.2819	15.4397	0.10837	10.779	11.766	12.752	13.95	15.44	17.35	19.903	23.512	27.122	-0.0979454	-0.0979454	Normal	4	1.6	440	59
BH282	WR	G1_G3	Female	6.09	18.4414	27	121	Chinese	Caesarean section	Mixed feeding	4	10.0788	8.733	10.042	6.10985	10.2176	9.55732	10.1272	9.29563	10.7348	8.26769	10.1398	8.42937	-0.115675	6	9	81	-1.216	15.3572	0.10608	10.754	11.735	12.716	13.899	15.357	17.204	19.628	22.966	26.304	1.54674	1.54674	OV	5	8.2	415	54
BH328	WR	G1_G3	Female	7.03	14.8295	21	119	Thai Yai	Caesarean section	Mixed feeding	4	10.3344	8.22434	10.2101	6.80605	11.5025	9.58824	9.30493	8.91165	11.2159	3.66833	7.74004	7.36761	-0.959546	7	3	87	-1.2941	15.4593	0.10883	10.786	11.774	12.762	13.963	15.459	17.383	19.963	23.629	27.296	-0.392675	-0.392675	Normal	4	1.4	469	58
BH295	WR	G1_G3	Female	7.02	15.8636	24	123	Thai Yai	Vaginal delivery	Breastfeeding	4	10.5299	8.70967	9.53756	6.08539	11.0674	9.58336	9.61812	8.99625	11.415	6.25853	9.02552	8.05476	-0.71794	7	2	86	-1.2819	15.4397	0.10837	10.779	11.766	12.752	13.95	15.44	17.35	19.903	23.512	27.122	0.245627	0.245627	Normal	5	1.5	428	63
BH323	WR	G1_G3	Female	7.02	37.2652	72	139	Chinese	Caesarean section	Breastfeeding	4	10.1329	8.80158	10.5118	6.95181	11.594	9.03276	9.61805	9.10755	11.1581	7.49225	8.70008	7.78556	4.28224	7	2	86	-1.2819	15.4397	0.10837	10.779	11.766	12.752	13.95	15.44	17.35	19.903	23.512	27.122	4.87193	6.81008	OB	2	2.6	506	57
BH318	WR	G1_G3	Female	6.07	25.4201	41	127	Akha	Vaginal delivery	Breastfeeding	4	10.0627	7.5874	8.6198	4.78625	9.8072	8.59572	9.04775	8.24983	10.9261	3.49136	8.55538	7.17865	1.5148	6	7	79	-1.1875	15.3314	0.10517	10.748	11.727	12.707	13.885	15.331	17.154	19.529	22.766	26.002	3.61465	3.82023	OB	3	4.7	463	56
BH332	WR	G1_G3	Female	6.06	14.3433	21	121	Thai Yai	Caesarean section	Breastfeeding	4	9.7348	8.33111	9.30617	5.47227	10.0405	8.71595	9.37616	8.27081	10.6179	6.81353	8.86345	7.84819	-1.07313	6	6	78	-1.1728	15.32	0.10471	10.746	11.725	12.704	13.879	15.32	17.131	19.482	22.668	25.855	-0.654084	-0.654084	Normal	4	0	620	56
BH288	WR	G1_G3	Male	7.08	14.8798	19	113	Thai Yai	Vaginal delivery	Breastfeeding	4	9.89406	7.9339	8.90521	4.80854	9.32813	9.17796	9.16357	8.27266	10.5978	7.42441	9.60797	7.53381	-0.947788	7	8	92	-1.3953	15.6455	0.09366	11.44	12.343	13.247	14.327	15.646	17.297	19.44	22.351	25.262	-0.554965	-0.554965	Normal	5	3.4	516	54
BH320	WR	G1_G3	Male	8.05	14.3667	19	115	Chinese	Vaginal delivery	Breastfeeding	4	10.5485	8.65125	9.74595	5.91028	9.82218	9.3299	9.78297	8.94993	11.2612	9.05593	8.75974	7.01352	-1.06766	8	5	101	-1.5399	15.8597	0.09735	11.546	12.461	13.376	14.484	15.86	17.624	19.99	23.376	26.761	-1.09696	-1.09696	Normal	4	3.3	531	59
BH343	WR	G1_G3	Male	7.03	18.1403	27	122	Thai	Vaginal delivery	Breastfeeding	4	10.1687	7.68635	8.8736	5.27489	10.3181	7.74542	8.05404	8.93331	11.1905	3.90036	9.09152	5.77358	-0.186017	7	3	87	-1.304	15.5407	0.09176	11.384	12.283	13.183	14.25	15.541	17.136	19.168	21.856	24.544	1.52651	1.52651	OV	4	1.7	488	56
BH312	WR	G1_G3	Male	8.04	16.5182	23	118	Akha	Caesarean section	Formular feeding	4	10.7667	8.70591	11.1026	8.01479	12.6086	9.66321	10.0294	9.82796	11.6429	8.67492	9.93316	8.30444	-0.564985	8	4	100	-1.5252	15.8344	0.09693	11.534	12.447	13.361	14.466	15.834	17.586	19.926	23.254	26.582	0.42243	0.42243	Normal	4	1.7	440	54
BH298	WR	G1_G3	Female	7.04	15.1467	19	112	Akha	Vaginal delivery	Breastfeeding	4	9.77777	7.20553	8.66645	4.81901	9.14993	8.03878	8.30382	7.63724	10.556	2.2334	8.18337	6.06044	-0.885431	7	4	88	-1.306	15.4798	0.10929	10.793	11.783	12.772	13.976	15.48	17.417	20.023	23.749	27.474	-0.201906	-0.201906	Normal	3	1.4	516	63
BH337	WR	G1_G3	Female	6.09	15.0819	21	118	Thai Yai	Vaginal delivery	Breastfeeding	4	9.98665	7.61881	9.69238	4.15115	11.0963	9.28317	9.85983	8.53863	10.8436	7.53629	9.43699	6.2789	-0.900573	6	9	81	-1.216	15.3572	0.10608	10.754	11.735	12.716	13.899	15.357	17.204	19.628	22.966	26.304	-0.172429	-0.172429	Normal	4	5.9	465	58
BH327	WR	G1_G3	Female	7.03	15.1299	17	106	Chinese	Caesarean section	Mixed feeding	4	10.458	8.81322	9.70815	6.15008	10.9478	9.43466	10.0111	8.8008	10.8454	7.8341	8.50237	8.47632	-0.889343	7	3	87	-1.2941	15.4593	0.10883	10.786	11.774	12.762	13.963	15.459	17.383	19.963	23.629	27.296	-0.200663	-0.200663	Normal	3	6.9	467	51
BH340	WR	G1_G3	Male	8.07	16.3769	26	126	Akha	Vaginal delivery	Breastfeeding	4	9.42655	8.44922	9.95444	5.89442	10.2874	8.5169	9.19167	8.66035	10.45	8.59963	9.26659	6.13588	-0.598003	8	7	103	-1.5681	15.9116	0.09821	11.57	12.489	13.408	14.523	15.912	17.702	20.123	23.627	27.131	0.286966	0.286966	Normal	5	14.5	396	52
BH341	WR	G1_G3	Male	7.1	16.64	26	125	Chinese	Caesarean section	Breastfeeding	4	10.4955	8.98583	10.159	6.71227	11.3049	9.80993	10.0344	9.22061	11.0853	7.74681	10.1113	8.70299	-0.536538	7	10	94	-1.4297	15.6903	0.09445	11.463	12.368	13.274	14.36	15.69	17.366	19.555	22.563	25.571	0.596778	0.596778	Normal	5	8.9	442	53
BH314	WR	G1_G3	Male	8.05	20.3018	37	135	Thai	Caesarean section	Formular feeding	4	9.84507	7.13871	9.03316	4.45069	9.76106	7.61447	8.54629	8.21229	10.8499	3.0486	8.69216	7.98157	0.318987	8	5	101	-1.5399	15.8597	0.09735	11.546	12.461	13.376	14.484	15.86	17.624	19.99	23.376	26.761	2.10998	2.10998	OB	6	1.7	528	56
BH307	WR	G1_G3	Female	8.05	15.7093	23	121	Akha	Vaginal delivery	Breastfeeding	4	10.789	7.41989	9.49571	5.7469	10.5328	8.60837	9.11618	8.61942	11.7439	7.27116	9.18492	6.11024	-0.753981	8	5	101	-1.427	15.8394	0.11513	10.943	11.962	12.98	14.238	15.839	17.962	20.94	25.491	30.042	-0.0720553	-0.0720553	Normal	5	6.6	427	56
BH316	WR	G1_G3	Female	8.04	20.9184	41	140	Akha	Vaginal delivery	Formular feeding	4	10.8244	8.29712	10.5931	7.36663	11.8349	9.46039	9.15937	9.20499	11.7557	4.00896	9.10407	6.86542	0.463043	8	4	100	-1.4199	15.8058	0.11469	10.928	11.944	12.959	14.212	15.806	17.914	20.862	25.345	29.829	2.01592	2.01592	OB	6	6.7	428	58
BH333	WR	G1_G3	Female	8.04	17.0068	27	126	Thai Yai	Vaginal delivery	Breastfeeding	4	10.3626	8.30996	10.0019	6.53338	11.3349	9.349	9.50519	8.88997	11.0234	3.87255	9.12948	7.94533	-0.45084	8	4	100	-1.4199	15.8058	0.11469	10.928	11.944	12.959	14.212	15.806	17.914	20.862	25.345	29.829	0.60648	0.60648	Normal	4	1.5	509	63
BH317	WR	G1_G3	Female	7.1	14.08	22	125	Akha	Caesarean section	Breastfeeding	4	10.1156	8.22501	9.70463	5.56221	9.76791	9.28997	10.0957	8.74278	10.5225	2.83245	8.48767	5.70227	-1.13465	7	10	94	-1.3697	15.6246	0.11201	10.851	11.851	12.852	14.078	15.625	17.645	20.418	24.51	28.601	-0.998814	-0.998814	Normal	5	13.1	401	53
BH331	WR	G1_G3	Female	7.1	18.9394	33	132	Akha	Vaginal delivery	Breastfeeding	4	9.64465	8.81844	9.59929	5.63043	10.5111	9.78697	9.65373	9.32366	10.9627	5.29759	8.98445	6.16768	0.000683324	7	10	94	-1.3697	15.6246	0.11201	10.851	11.851	12.852	14.078	15.625	17.645	20.418	24.51	28.601	1.50999	1.50999	OV	5	15.6	400	51
BH342	WR	G1_G3	Female	8.02	15.2588	25	128	Thai	Vaginal delivery	Breastfeeding	4	10.8103	8.45088	10.1713	6.63044	11.3103	9.84961	9.82127	9.17764	11.6593	3.80656	9.30367	7.88599	-0.859239	8	2	98	-1.4047	15.7415	0.1138	10.9	11.91	12.92	14.164	15.742	17.82	20.709	25.059	29.409	-0.279756	-0.279756	Normal	6	15.4	422	50
BH305	WR	G1_G3	Female	7.06	13.8213	23	129	Akha	Vaginal delivery	Formular feeding	4	10.1914	7.55357	9.5179	5.93729	10.5647	8.77218	8.69873	8.36595	11.1201	7.2537	9.14185	7.94119	-1.19509	7	6	90	-1.3287	15.524	0.1102	10.81	11.803	12.795	14.007	15.524	17.488	20.149	23.994	27.838	-1.13996	-1.13996	Normal	5	4.5	429	61
BH301	WR	G1_G3	Female	7.11	22.583	37	128	Thai	Caesarean section	Formular feeding	4	11.007	8.58639	10.7742	7.79464	12.4479	9.24907	9.93584	9.47308	11.9102	4.27499	9.94938	8.58657	0.851963	7	11	95	-1.379	15.6523	0.11246	10.862	11.865	12.868	14.099	15.652	17.687	20.489	24.644	28.799	2.55867	2.55867	OB	5	0	506	56
BH334	WR	G1_G3	Female	7	23.3087	40	131	Thai	Caesarean section	Breastfeeding	4	10.417	8.04444	9.66264	5.58521	9.87661	8.12384	9.39228	8.17171	11.1308	7.99175	8.39839	7.0554	1.0215	7	0	84	-1.2565	15.4036	0.10746	10.767	11.751	12.735	13.927	15.404	17.289	19.789	23.287	26.785	3.00511	3.00615	OB	5	0	528	58
BH238	SLR	G4_G6	Male	10.05	18.9349	32	130	Akha	Vaginal delivery	Breastfeeding	4	10.1756	6.94409	8.86041	4.46401	9.29762	8.52748	9.25914	8.25877	11.1825	4.32929	8.84275	6.07083	-0.000363996	10	5	125	-1.767	16.6376	0.1078	11.905	12.882	13.86	15.074	16.638	18.751	21.826	26.875	31.925	1.0726	1.0726	OV	5	30	374	42
BH240	SLR	G4_G6	Male	11	16.8259	28	129	Akha	Vaginal delivery	Breastfeeding	4	10.6162	7.91766	10.1446	5.34572	8.46707	9.32748	9.59618	8.83579	11.3565	8.21045	9.98332	5.6981	-0.493103	11	0	132	-1.7862	16.9392	0.1107	12.046	13.051	14.056	15.312	16.939	19.163	22.452	28.027	33.602	-0.0609825	-0.0609825	Normal	0	29.9	385	43
BH271	SLR	G4_G6	Male	9.07	15.0231	25	129	Thai Yai	Caesarean section	Formular feeding	4	9.96628	7.752	8.48031	5.07767	10.0618	7.8449	9.20241	9.33853	11.1029	3.73133	9.298	7.44821	-0.914296	9	7	115	-1.7032	16.2665	0.10347	11.733	12.679	13.624	14.788	16.266	18.227	20.994	25.299	29.604	-0.822968	-0.822968	Normal	7	1.6	437	60
BH221	SLR	G4_G6	Male	9.07	23.4566	50	146	Chinese	Caesarean section	Breastfeeding	4	10.5229	8.56311	10.2398	5.90579	10.2959	10.0054	9.4381	9.60446	11.1167	6.25296	9.32751	7.91312	1.05606	9	7	115	-1.7032	16.2665	0.10347	11.733	12.679	13.624	14.788	16.266	18.227	20.994	25.299	29.604	2.63238	2.63238	OB	5	7.8	471	49
BH235	SLR	G4_G6	Male	9.11	17.5583	32	135	Thai Yai	Vaginal delivery	Breastfeeding	4	10.6917	7.65051	9.20334	4.68175	9.40099	8.11323	8.64393	8.04384	11.553	5.40286	8.57684	7.2981	-0.32199	9	11	119	-1.7341	16.4065	0.10522	11.798	12.755	13.712	14.895	16.406	18.428	21.317	25.915	30.513	0.608342	0.608342	Normal	6	6.3	447	57
BH241	SLR	G4_G6	Male	10.1	18.3824	34	136	Akha	Caesarean section	Mixed feeding	4	10.4293	9.07893	10.3422	6.59206	11.1788	8.60809	9.87364	8.6578	11.0712	8.54426	9.09078	6.34193	-0.129462	10	10	130	-1.7828	16.8497	0.10989	12.004	13.001	13.998	15.241	16.85	19.042	22.271	27.698	33.125	0.733812	0.733812	Normal	6	8.7	398	49
BH230	SLR	G4_G6	Male	10.02	22.7076	42	136	Chinese	Vaginal delivery	Breastfeeding	4	10.7489	7.60418	9.67658	5.05541	9.94874	9.02341	8.82954	8.85825	11.2678	2.60644	9.46806	7.95024	0.881075	10	2	122	-1.7525	16.5189	0.10652	11.85	12.817	13.784	14.982	16.519	18.586	21.568	26.391	31.213	2.28974	2.28974	OB	5	21.9	390	49
BH272	SLR	G4_G6	Female	10.03	21.809	38	132	Chinese	Vaginal delivery	Breastfeeding	4	9.91802	8.23488	9.79028	6.06825	9.9699	9.24067	9.49136	8.69367	10.8912	3.86241	10.0748	7.90303	0.671127	10	3	123	-1.4839	16.7595	0.12422	11.35	12.458	13.565	14.954	16.76	19.226	22.849	28.834	34.82	1.75491	1.75491	OV	5	27.7	375	40
BH277	SLR	G4_G6	Female	10.06	30.8012	74	155	Chinese	Vaginal delivery	Breastfeeding	4	10.1327	8.69141	10.5985	7.41005	11.9507	9.5618	8.74494	9.75698	11.1018	4.66085	9.56877	7.68532	2.77204	10	6	126	-1.4787	16.9136	0.12534	11.419	12.542	13.666	15.076	16.914	19.429	23.134	29.29	35.445	3.17178	3.24557	OB	6	0	615	53
BH263	SLR	G4_G6	Female	10.02	18.7652	40	146	Thai	Vaginal delivery	Breastfeeding	4	10.6736	8.72227	10.6521	7.72482	12.3833	9.82776	9.58909	9.74713	11.4682	7.59417	9.09051	9.32868	-0.0400038	10	2	122	-1.4851	16.71	0.12384	11.328	12.43	13.533	14.914	16.71	19.161	22.755	28.683	34.61	0.860445	0.860445	Normal	6	38.8	368	39
BH261	SLR	G4_G6	Female	10.01	17.301	32	136	Akha	Vaginal delivery	Breastfeeding	4	10.3708	7.58189	9.26962	6.25935	11.1033	8.99146	8.95748	8.71475	11.3863	4.50944	8.18555	6.31107	-0.382096	10	1	121	-1.4859	16.6612	0.12346	11.307	12.404	13.501	14.876	16.661	19.096	22.663	28.531	34.399	0.296843	0.296843	Normal	4	45.5	362	34
BH225	SLR	G4_G6	Female	10.02	16.8919	37	148	Chinese	Vaginal delivery	Breastfeeding	4	10.505	7.89168	9.86181	5.95071	10.6601	8.88887	9.47528	8.59967	11.1786	9.509	9.65402	7.40594	-0.477687	10	2	122	-1.4851	16.71	0.12384	11.328	12.43	13.533	14.914	16.71	19.161	22.755	28.683	34.61	0.0867234	0.0867234	Normal	5	19	386	50
BH256	SLR	G4_G6	Female	10.02	22.9592	45	140	Chinese	Vaginal delivery	Breastfeeding	4	10.7671	7.73304	9.29609	5.63019	10.6593	9.4845	9.27448	8.75438	11.3954	4.0752	9.31585	8.24852	0.939852	10	2	122	-1.4851	16.71	0.12384	11.328	12.43	13.533	14.914	16.71	19.161	22.755	28.683	34.61	2.0452	2.0452	OB	5	39.7	361	37
BH217	SLR	G4_G6	Female	9.09	20.4082	40	140	Chinese	Caesarean section	Breastfeeding	4	10.2755	8.8216	9.80182	6.38517	11.2175	8.92261	9.6359	8.73958	10.9379	5.95388	9.93198	9.40172	0.343841	9	9	117	-1.4859	16.4746	0.12188	11.224	12.302	13.38	14.729	16.475	18.846	22.298	27.918	33.538	1.50473	1.50473	OV	6	0	529	60
BH247	SLR	G4_G6	Female	11.07	23.4221	57	156	Chinese	Caesarean section	Breastfeeding	4	10.0868	7.90114	9.08738	4.47875	9.18867	8.07919	9.32286	8.14355	10.9909	9.07713	9.51178	6.74859	1.048	11	7	139	-1.4288	17.6719	0.12978	11.763	12.967	14.171	15.688	17.672	20.4	24.442	31.209	37.975	1.78694	1.78694	OV	4	18	390	49
BH215	SLR	G4_G6	Female	10.04	15.9144	33	144	Chinese	Caesarean section	Breastfeeding	4	9.84215	7.50456	9.54864	5.2522	9.44908	8.18812	8.97283	8.13194	10.8539	5.89251	9.88177	5.88825	-0.706076	10	4	124	-1.4825	16.81	0.1246	11.373	12.485	13.598	14.994	16.81	19.293	22.943	28.987	35.031	-0.457754	-0.457754	Normal	6	52.3	354	30
BH211	SLR	G4_G6	Female	10.05	23.3056	49	145	Chinese	Vaginal delivery	Breastfeeding	4	10.0629	7.58379	8.93181	5.18664	10.3392	9.1976	8.38305	9.04698	10.9343	6.57139	9.57397	8.20837	1.02078	10	5	125	-1.4807	16.8614	0.12497	11.396	12.514	13.631	15.035	16.861	19.36	23.038	29.138	35.238	2.05765	2.05765	OB	6	18.6	412	51
BH243	SLR	G4_G6	Female	9.12	14.4222	24	129	Thai Yai	Vaginal delivery	Breastfeeding	4	10.1523	7.79278	9.09333	5.65267	10.6067	8.95352	9.10992	8.59036	10.8714	6.10587	7.85773	5.7514	-1.05469	9	12	120	-1.4864	16.6133	0.12307	11.285	12.378	13.47	14.838	16.613	19.032	22.57	28.378	34.185	-1.27895	-1.27895	Normal	7	13.1	440	52
BH279	SLR	G4_G6	Female	10.02	22.0741	51	152	Akha	Caesarean section	Breastfeeding	4	10.7607	8.83659	10.3673	7.18388	11.7594	9.47451	10.2958	9.63567	11.3271	4.07378	8.35695	7.01047	0.733064	10	2	122	-1.4851	16.71	0.12384	11.328	12.43	13.533	14.914	16.71	19.161	22.755	28.683	34.61	1.84126	1.84126	OV	5	39.7	360	34
BH266	SLR	G4_G6	Female	11.11	20.2395	48	154	Thai Yai	Vaginal delivery	Formular feeding	4	10.5228	7.26326	9.28609	5.40845	8.71791	9.09527	10.0987	7.76986	11.3197	9.04536	9.93675	6.68421	0.304435	11	11	143	-1.4065	17.9306	0.13099	11.882	13.114	14.346	15.899	17.931	20.724	24.861	31.77	38.68	0.850227	0.850227	Normal	4	1.6	470	54
BH264	SLR	G4_G6	Male	11.07	19.2901	40	144	Chinese	Vaginal delivery	Breastfeeding	4	9.77562	7.1184	6.85989	2.61398	8.22369	7.69125	7.791	7.57529	10.3454	0.295101	6.82272	7.49738	0.0826264	11	7	139	-1.7861	17.2734	0.11342	12.204	13.241	14.278	15.578	17.273	19.607	23.104	29.169	35.235	0.883599	0.883599	Normal	7	59	317	13
BH216	SLR	G4_G6	Male	11	19.5609	40	143	Akha	Vaginal delivery	Breastfeeding	4	10.1053	8.90738	10.2287	7.50187	12.1104	9.57963	8.87943	9.62483	11.4189	6.0548	8.87652	6.46875	0.14588	11	0	132	-1.7862	16.9392	0.1107	12.046	13.051	14.056	15.312	16.939	19.163	22.452	28.027	33.602	1.14629	1.14629	OV	6	42.7	355	30
BH237	SLR	G4_G6	Male	11.05	18.591	47	159	Thai	Caesarean section	Breastfeeding	4	10.5252	8.68976	10.3433	6.05173	10.28	10.1213	9.37465	9.61276	10.5884	3.74609	9.97285	6.05855	-0.0807055	11	5	137	-1.788	17.1746	0.11266	12.157	13.185	14.212	15.499	17.175	19.477	22.915	28.846	34.776	0.655863	0.655863	Normal	5	54.1	353	28
BH205	SLR	G4_G6	Male	11	21.0938	54	160	Thai Yai	Vaginal delivery	Breastfeeding	4	10.5637	9.11256	10.1584	6.99887	11.5596	9.72545	9.88031	9.89134	11.1476	6.30991	9.42383	6.34195	0.504019	11	0	132	-1.7862	16.9392	0.1107	12.046	13.051	14.056	15.312	16.939	19.163	22.452	28.027	33.602	1.63938	1.63938	OV	5	51.1	306	17
BH206	SLR	G4_G6	Male	10.11	14.7444	31	145	Thai Yai	Vaginal delivery	Breastfeeding	4	9.75105	7.88567	10.0961	6.11648	10.9103	9.26911	9.45678	8.82168	11.0278	9.29884	10.3117	6.47609	-0.97943	10	11	131	-1.7847	16.8941	0.1103	12.025	13.026	14.027	15.276	16.894	19.102	22.362	27.863	33.365	-1.39672	-1.39672	Normal	6	21.7	379	46
BH258	SLR	G4_G6	Male	11.04	16.2197	30	136	Thai	Vaginal delivery	Breastfeeding	4	8.92471	6.56322	7.68562	3.65764	8.89823	7.48739	8.32465	7.61114	9.54764	5.91073	8.24275	7.14893	-0.63473	11	4	136	-1.7884	17.1262	0.11228	12.134	13.157	14.18	15.461	17.126	19.413	22.822	28.684	34.545	-0.508673	-0.508673	Normal	4	41.3	365	37
BH280	SLR	G4_G6	Male	11.05	32.4547	74	151	Thai	Vaginal delivery	Breastfeeding	4	9.68548	7.63834	8.68734	4.84718	9.99781	8.83336	8.33448	8.97655	10.5662	5.56666	8.97238	5.77385	3.15835	11	5	137	-1.788	17.1746	0.11266	12.157	13.185	14.212	15.499	17.175	19.477	22.915	28.846	34.776	3.37334	3.60863	OB	5	12.9	412	52
BH276	SLR	G4_G6	Male	10.11	19.5609	40	143	Thai	Caesarean section	Breastfeeding	4	9.53511	7.07712	8.73626	4.81728	9.9409	8.36998	8.36822	8.38998	10.0374	3.5334	9.95866	5.76291	0.14588	10	11	131	-1.7847	16.8941	0.1103	12.025	13.026	14.027	15.276	16.894	19.102	22.362	27.863	33.365	1.16922	1.16922	OV	4	19	407	50
BH248	SLR	G4_G6	Female	10.09	20.8117	50	155	Thai Yai	Caesarean section	Breastfeeding	4	10.6114	9.11219	10.3866	5.834	10.4841	10.2906	11.0192	9.59786	11.2729	6.54055	9.76985	6.44878	0.438111	10	9	129	-1.4708	17.0757	0.12643	11.492	12.632	13.772	15.206	17.076	19.639	23.426	29.742	36.057	1.35781	1.35781	OV	4	36.3	357	31
BH228	SLR	G4_G6	Female	11.02	16.8367	33	140	Akha	Vaginal delivery	Breastfeeding	4	10.89	7.73362	9.69312	5.88331	10.9866	9.17753	9.03356	8.53589	11.6205	3.44098	9.17092	6.39543	-0.490574	11	2	134	-1.4526	17.3637	0.12816	11.622	12.793	13.964	15.438	17.364	20.009	23.927	30.484	37.042	-0.245935	-0.245935	Normal	5	62.7	343	24
BH207	SLR	G4_G6	Female	11	19.0443	44	152	Chinese	Vaginal delivery	Breastfeeding	4	10.6586	10.0973	9.87321	7.30781	12.1058	9.42252	9.49521	9.15869	11.8106	4.4235	8.669	7.03035	0.0251982	11	0	132	-1.4606	17.2459	0.12748	11.569	12.727	13.885	15.343	17.246	19.859	23.725	30.189	36.653	0.724377	0.724377	Normal	5	11.7	397	52
BH204	SLR	G4_G6	Female	12	17.5853	38	147	Chinese	Vaginal delivery	Breastfeeding	4	10.3229	8.60935	9.45189	5.76867	10.7747	9.29961	9.78733	8.85085	10.4592	7.01127	10.0392	8.37648	-0.31569	12	0	144	-1.4006	17.9966	0.13129	11.912	13.151	14.391	15.953	17.997	20.806	24.967	31.91	38.854	-0.178993	-0.178993	Normal	5	24.5	375	36
BH253	SLR	G4_G6	Female	10.08	15.4813	33	146	Akha	Caesarean section	Breastfeeding	4	10.4925	8.19947	9.52369	5.89429	10.8467	9.02833	9.87512	9.12167	11.4732	3.15513	9.56117	5.80322	-0.807246	10	8	128	-1.4737	17.0208	0.12607	11.467	12.602	13.736	15.162	17.021	19.568	23.328	29.591	35.854	-0.807037	-0.807037	Normal	7	47.9	337	29
BH270	SLR	G4_G6	Female	10.06	18.8455	38	142	Thai Yai	Caesarean section	Breastfeeding	4	10.3918	8.04882	9.54433	6.51111	11.0941	9.04947	9.10234	8.86845	11.3567	3.8966	10.2729	7.84123	-0.0212614	10	6	126	-1.4787	16.9136	0.12534	11.419	12.542	13.666	15.076	16.914	19.429	23.134	29.29	35.445	0.797424	0.797424	Normal	7	20	406	36
BH224	SLR	G4_G6	Female	11.01	18.3824	34	136	Thai	Vaginal delivery	Breastfeeding	4	10.6158	7.5001	8.45748	4.24535	9.68209	8.79964	9.05538	8.75884	11.6449	6.85189	9.68146	7.57099	-0.129462	11	1	133	-1.4567	17.3044	0.12782	11.595	12.76	13.925	15.39	17.304	19.933	23.825	30.336	36.847	0.452565	0.452565	Normal	4	19.6	404	46
BH227	SLR	G4_G6	Female	11.05	19.5006	41	145	Thai	Vaginal delivery	Breastfeeding	4	10.849	8.77355	9.64965	7.49582	12.0892	10.007	9.94722	9.35953	11.6947	4.38268	8.75651	6.81166	0.1318	11	5	137	-1.4389	17.5464	0.12914	11.706	12.896	14.087	15.586	17.546	20.241	24.234	30.92	37.606	0.758597	0.758597	Normal	5	50.7	350	29
BH265	SLR	G4_G6	Female	11.04	18.4202	42	151	Lahu	Vaginal delivery	Breastfeeding	4	10.273	8.54384	8.92685	5.24385	9.56931	9.6532	9.81503	9.39127	11.314	7.41305	9.51111	5.95663	-0.120609	11	4	136	-1.4436	17.4847	0.12882	11.677	12.861	14.045	15.536	17.485	20.163	24.131	30.776	37.42	0.389779	0.389779	Normal	7	57.4	347	25
BH236	SLR	G4_G6	Female	10.08	29.7778	67	150	Akha	Vaginal delivery	Breastfeeding	4	10.0918	8.51	10.0743	6.04137	10.3562	9.89754	9.14002	9.43284	11.0816	3.66594	9.89019	8.90197	2.53292	10	8	128	-1.4737	17.0208	0.12607	11.467	12.602	13.736	15.162	17.021	19.568	23.328	29.591	35.854	3.02197	3.02979	OB	5	18.3	385	46
BH267	SLR	G4_G6	Female	11	18.9745	45	154	Thai	Vaginal delivery	Breastfeeding	4	10.3378	8.26135	10.0142	7.00858	11.7342	9.29775	9.36118	9.06576	11.236	3.78537	9.6482	8.17027	0.00889284	11	0	132	-1.4606	17.2459	0.12748	11.569	12.727	13.885	15.343	17.246	19.859	23.725	30.189	36.653	0.699395	0.699395	Normal	5	15.4	417	52
BH212	SLR	G4_G6	Female	11.03	15.5556	35	150	Thai	Caesarean section	Breastfeeding	4	9.35778	7.69618	9.31763	5.12984	9.61293	8.75964	9.76935	8.31095	10.1337	2.41592	8.18718	5.01556	-0.789904	11	3	135	-1.4482	17.4238	0.12849	11.65	12.827	14.004	15.487	17.424	20.086	24.029	30.63	37.231	-0.95934	-0.95934	Normal	6	3.1	449	61
BH244	SLR	G4_G6	Female	11.05	19.6506	46	153	Akha	Vaginal delivery	Breastfeeding	4	10.3607	8.37977	10.0271	7.796	12.2469	9.38966	9.62879	9.57464	11.3519	7.45973	9.91208	6.97953	0.166838	11	5	137	-1.4389	17.5464	0.12914	11.706	12.896	14.087	15.586	17.546	20.241	24.234	30.92	37.606	0.809278	0.809278	Normal	7	18	397	48
BH214	SLR	G4_G6	Female	10.07	21.3251	43	142	Chinese	Caesarean section	Breastfeeding	4	10.3091	7.07313	9.22797	4.56265	8.66559	8.86135	8.89721	8.29063	11.234	2.45448	8.46598	5.77038	0.558078	10	7	127	-1.4763	16.9667	0.12571	11.443	12.572	13.7	15.119	16.967	19.498	23.231	29.441	35.651	1.5436	1.5436	OV	5	1.8	508	55
BH210	SLR	G4_G6	Male	12.03	22.7694	54	154	Akha	Vaginal delivery	Breastfeeding	4	10.5041	9.28436	9.82522	6.98713	11.71	9.71469	10.1617	9.46696	10.954	8.78964	11.0319	6.90931	0.89552	12	3	147	-1.7645	17.6985	0.11623	12.408	13.487	14.566	15.923	17.698	20.157	23.871	30.412	36.952	1.74991	1.74991	OV	6	31.9	361	40
BH213	SLR	G4_G6	Male	11.05	16.1712	34	145	Thai Yai	Vaginal delivery	Breastfeeding	4	10.4441	8.2345	9.29892	5.97762	11.0354	9.65832	9.49208	8.53724	11.4163	6.33203	9.08474	6.16481	-0.646061	11	5	137	-1.788	17.1746	0.11266	12.157	13.185	14.212	15.499	17.175	19.477	22.915	28.846	34.776	-0.564151	-0.564151	Normal	5	60.5	341	23
BH273	SLR	G4_G6	Female	11.07	17.7462	46	161	Akha	Caesarean section	Breastfeeding	4	10.2777	8.58949	9.96361	6.07894	10.8795	9.56549	9.93214	9.38682	11.1509	3.73874	9.51039	8.11134	-0.278083	11	7	139	-1.4288	17.6719	0.12978	11.763	12.967	14.171	15.688	17.672	20.4	24.442	31.209	37.975	0.0322443	0.0322443	Normal	5	53.8	353	29
BH249	SLR	G4_G6	Female	12	15.8221	39	157	Thai Yai	Caesarean section	Breastfeeding	4	10.2112	7.93679	9.84344	4.94374	9.27655	9.04914	9.10257	8.91749	11.1409	8.72375	9.52508	5.40841	-0.727619	12	0	144	-1.4006	17.9966	0.13129	11.912	13.151	14.391	15.953	17.997	20.806	24.967	31.91	38.854	-1.07484	-1.07484	Normal	5	24.4	377	41
BH254	SLR	G4_G6	Female	12.06	21.2183	55	161	Akha	Vaginal delivery	Mixed feeding	4	10.586	8.21858	8.87913	4.78339	10.2892	9.51506	9.50808	8.54483	11.5259	4.36701	8.00935	5.90032	0.533122	12	6	150	-1.3621	18.3986	0.13295	12.095	13.379	14.663	16.282	18.399	21.305	25.596	32.708	39.82	0.974786	0.974786	Normal	6	50.6	344	23
BH242	SLR	G4_G6	Female	12.03	18.9745	45	154	Thai Yai	Caesarean section	Breastfeeding	4	10.8802	8.98963	10.1249	7.72313	12.2641	10.047	8.73602	9.4049	11.8489	8.29662	8.51573	6.68301	0.00889284	12	3	147	-1.3819	18.1967	0.13214	12.003	13.265	14.526	16.117	18.197	21.055	25.282	32.316	39.35	0.307778	0.307778	Normal	5	34.4	378	42
BH246	SLR	G4_G6	Female	12.06	17.805	39	148	Thai Yai	Vaginal delivery	Breastfeeding	4	9.67766	7.97343	9.61649	6.94784	11.4222	9.90872	9.82493	9.29409	10.935	6.67705	9.2071	6.40408	-0.26436	12	6	150	-1.3621	18.3986	0.13295	12.095	13.379	14.663	16.282	18.399	21.305	25.596	32.708	39.82	-0.252281	-0.252281	Normal	7	32.8	369	37
BH231	SLR	G4_G6	Female	12.04	18.6709	49	162	Akha	Vaginal delivery	Formular feeding	4	9.80994	8.43721	9.8383	6.66921	11.2461	9.48937	9.46125	9.0704	10.6893	4.05723	9.17459	6.46974	-0.0620386	12	4	148	-1.3755	18.2639	0.13241	12.034	13.303	14.572	16.172	18.264	21.138	25.387	32.448	39.509	0.163966	0.163966	Normal	5	52.9	345	29
BH260	SLR	G4_G6	Female	12.02	18.3594	47	160	Thai Yai	Vaginal delivery	Breastfeeding	4	10.3876	8.7032	10.3699	7.43712	12.0985	9.61328	9.45079	9.23595	11.2325	4.51775	9.08144	6.39177	-0.13483	12	2	146	-1.3883	18.1297	0.13186	11.973	13.227	14.481	16.062	18.13	20.972	25.177	32.182	39.187	0.094642	0.094642	Normal	5	25.8	376	45
BH218	SLR	G4_G6	Female	11.11	21.0517	48	151	Akha	Vaginal delivery	Breastfeeding	4	10.1101	8.01721	9.40668	6.76655	11.5985	9.35456	9.15097	8.51097	11.117	6.31061	9.20403	6.58893	0.494196	11	11	143	-1.4065	17.9306	0.13099	11.882	13.114	14.346	15.899	17.931	20.724	24.861	31.77	38.68	1.09666	1.09666	OV	4	6.6	415	57

## Sheet: week 15
Sample	Treatment	Grade	Gender	Age	BMI	Weight	Height	Ethnicity	Birth_records	Feeding_type	week	Total_bacteria	Firmicutes	Bacteroidetes	Gamma_proteobacteria	Prevotella	Roseburia	Ruminococcus	Faecalibacterium	Bacteroides	Akkermansia	Bifidobacterium	Lactobacillus	zscore.BMI	age_year	age_month	Month	L	M	S	SD4neg	SD3neg	SD2neg	SD1neg	SD0	SD1	SD2	SD3	SD4	z.indv	final_z.indv	BMI_for_age	MemoryMatchingGame	VAG_OverallPerformance	VAG_ResponseTimes	VAG_Lapses
BH321	WR	G1_G3	Male	7.02	16.6667	24	120	Akha	Caesarean section	Breastfeeding	15	9.39018	6.67253	8.99415	5.63672	10.6144	8.76948	8.79095	7.97691	10.3997	6.08531	7.32413	6.69928	-0.572621	7	2	86	-1.2849	15.521	0.09139	11.373	12.272	13.171	14.236	15.521	17.106	19.116	21.763	24.409	0.744672	0.744672	Normal	5	5.4	570	51
BH336	WR	G1_G3	Male	7.03	26.5239	55	144	Lahu	Caesarean section	Breastfeeding	15	10.0958	7.36399	9.4949	6.28774	10.0518	9.45522	7.80509	9.1267	11.0408	4.75016	8.90854	8.88328	1.7699	7	3	87	-1.304	15.5407	0.09176	11.384	12.283	13.183	14.25	15.541	17.136	19.168	21.856	24.544	4.19516	4.73652	OB	5	4.9	486	52
BH347	WR	G1_G3	Male	6.11	16.3923	24	121	Chinese	Caesarean section	Breastfeeding	15	9.40424	6.70218	10.0158	7.10539	11.7286	8.69537	9.25995	9.66587	11.3705	7.02528	8.22296	6.38851	-0.637817	6	11	83	-1.2261	15.465	0.09033	11.341	12.239	13.136	14.195	15.465	17.019	18.969	21.498	24.027	0.6222	0.6222	Normal	0	0	598	54
BH291	WR	G1_G3	Male	7.04	18.8121	28	122	Chinese	Vaginal delivery	Formular feeding	15	10.5532	7.67424	9.95234	7.29977	11.9503	9.22317	9.27886	9.10165	11.5143	4.18538	9.16547	6.82419	-0.0627592	7	4	88	-1.3228	15.5608	0.09213	11.395	12.295	13.195	14.265	15.561	17.167	19.22	21.95	24.681	1.82143	1.82143	OV	2	1.6	474	59
BH294	WR	G1_G3	Male	7	18.1474	24	115	Chinese	Vaginal delivery	Breastfeeding	15	10.4741	7.84624	10.1839	7.35925	12.0625	9.69983	9.65686	9.27015	11.5172	4.18592	9.06002	7.36683	-0.220721	7	0	84	-1.246	15.4832	0.09068	11.351	12.25	13.148	14.209	15.483	17.047	19.017	21.584	24.152	1.58861	1.58861	OV	4	1.6	536	56
BH348	WR	G1_G3	Male	6.1	27.7613	42	123	Thai Yai	Caesarean section	Formular feeding	15	9.32382	6.82424	9.88251	7.0198	11.8581	9.77881	9.95387	9.19515	11.4594	3.69573	10.3653	7.70425	2.06395	6	10	82	-1.206	15.4473	0.08998	11.331	12.228	13.126	14.183	15.447	16.991	18.922	21.413	23.905	4.67085	5.54764	OB	4	4.7	495	59
BH344	WR	G1_G3	Male	7.02	17.3913	23	115	Chinese	Vaginal delivery	Formular feeding	15	10.2308	8.52347	9.17473	6.42968	11.0557	9.31274	9.91919	9.53688	10.7681	7.8498	8.83242	6.16977	-0.400415	7	2	86	-1.2849	15.521	0.09139	11.373	12.272	13.171	14.236	15.521	17.106	19.116	21.763	24.409	1.15823	1.15823	OV	4	8.9	508	51
BH293	WR	G1_G3	Female	7.03	16.3923	24	121	Akha	Vaginal delivery	Breastfeeding	15	9.77407	7.92711	9.49903	5.68657	9.42102	9.02448	8.87502	8.92102	10.2897	8.42443	9.45982	5.3464	-0.637817	7	3	87	-1.2941	15.4593	0.10883	10.786	11.774	12.762	13.963	15.459	17.383	19.963	23.629	27.296	0.518564	0.518564	Normal	5	3.4	500	55
BH282	WR	G1_G3	Female	6.1	18.1403	27	122	Chinese	Caesarean section	Mixed feeding	15	9.99443	8.04399	8.89574	6.13136	11.0335	9.02017	9.51555	9.11416	10.6505	3.76806	8.33032	5.77484	-0.222424	6	10	82	-1.2298	15.3717	0.10654	10.758	11.74	12.721	13.907	15.372	17.231	19.68	23.071	26.461	1.40634	1.40634	OV	6	0	470	61
BH328	WR	G1_G3	Female	7.05	14.1233	20	119	Thai Yai	Caesarean section	Mixed feeding	15	9.97291	7.58395	10.2819	6.24121	9.90389	9.29651	9.5926	9.23323	10.8544	6.27565	8.51443	7.44581	-1.17704	7	5	89	-1.3175	15.5014	0.10974	10.802	11.793	12.783	13.991	15.501	17.452	20.085	23.869	27.653	-0.902641	-0.902641	Normal	5	1.6	614	50
BH295	WR	G1_G3	Female	7.04	15.6087	24	124	Thai Yai	Vaginal delivery	Breastfeeding	15	10.5085	8.22513	9.85943	7.16702	11.9808	9.58613	9.86481	9.03675	11.3937	6.10536	8.27657	7.75285	-0.824032	7	4	88	-1.306	15.4798	0.10929	10.793	11.783	12.772	13.976	15.48	17.417	20.023	23.749	27.474	0.0754905	0.0754905	Normal	6	11.3	412	53
BH323	WR	G1_G3	Female	7.04	36.7476	71	139	Chinese	Caesarean section	Breastfeeding	15	10.1327	7.04523	9.9556	6.77063	11.2906	9.06202	9.9007	8.37838	11.1579	6.29846	9.30731	7.53512	4.1995	7	4	88	-1.306	15.4798	0.10929	10.793	11.783	12.772	13.976	15.48	17.417	20.023	23.749	27.474	4.74082	6.48929	OB	4	3.1	599	53
BH318	WR	G1_G3	Female	6.09	26.2451	43	128	Akha	Vaginal delivery	Breastfeeding	15	9.30508	7.20039	8.71231	5.54112	10.3406	9.02489	8.6282	8.45715	10.1684	3.5839	8.95738	7.49192	1.70365	6	9	81	-1.216	15.3572	0.10608	10.754	11.735	12.716	13.899	15.357	17.204	19.628	22.966	26.304	3.71193	3.98241	OB	5	6.2	516	56
BH332	WR	G1_G3	Female	6.08	16.7966	25	122	Thai Yai	Caesarean section	Breastfeeding	15	10.3173	8.00894	10.1847	6.77707	11.2846	8.94244	9.81838	9.21658	11.2004	4.39438	9.41323	7.81892	-0.541753	6	8	80	-1.2019	15.3439	0.10562	10.751	11.731	12.711	13.892	15.344	17.179	19.578	22.864	26.15	0.811517	0.811517	Normal	5	0	1028	46
BH288	WR	G1_G3	Male	7.1	14.3667	19	115	Thai Yai	Vaginal delivery	Breastfeeding	15	9.98123	7.87309	9.46233	6.21023	11.0274	9.28782	9.38597	9.23675	10.685	6.93973	10.5598	8.07164	-1.11919	7	10	94	-1.4297	15.6903	0.09445	11.463	12.368	13.274	14.36	15.69	17.366	19.555	22.563	25.571	-0.99439	-0.99439	Normal	5	2.2	533	55
BH320	WR	G1_G3	Male	8.07	15.1229	20	115	Chinese	Vaginal delivery	Breastfeeding	15	10.1824	8.02685	10.03	6.69214	11.0159	9.30925	9.69989	8.97162	10.8952	8.69429	8.84866	6.5218	-0.939495	8	7	103	-1.5681	15.9116	0.09821	11.57	12.489	13.408	14.523	15.912	17.702	20.123	23.627	27.131	-0.538861	-0.538861	Normal	4	0	524	58
BH343	WR	G1_G3	Male	7.05	18.1403	27	122	Thai	Vaginal delivery	Breastfeeding	15	10.4175	7.80619	9.76388	6.83933	11.7786	9.5438	9.46436	9.47307	11.4393	4.32888	8.88876	6.11063	-0.222424	7	5	89	-1.3414	15.5814	0.09251	11.406	12.307	13.208	14.28	15.581	17.199	19.274	22.048	24.822	1.48689	1.48689	OV	5	4.7	501	59
BH312	WR	G1_G3	Male	8.06	17.2364	24	118	Akha	Caesarean section	Formular feeding	15	10.6931	8.27071	10.0853	7.40975	12.0853	9.68051	9.6407	9.41104	11.5693	7.76286	9.47244	8.1313	-0.437221	8	6	102	-1.5542	15.8855	0.09778	11.558	12.475	13.392	14.503	15.886	17.663	20.056	23.5	26.945	0.78394	0.78394	Normal	2	0	535	54
BH298	WR	G1_G3	Female	7.06	15.1467	19	112	Akha	Vaginal delivery	Breastfeeding	15	10.2783	8.27368	9.68742	7.05909	11.6622	9.28938	9.72549	9.20832	11.0566	6.48672	10.3341	8.10176	-0.933837	7	6	90	-1.3287	15.524	0.1102	10.81	11.803	12.795	14.007	15.524	17.488	20.149	23.994	27.838	-0.226971	-0.226971	Normal	4	3.5	523	54
BH337	WR	G1_G3	Female	6.11	15.0819	21	118	Thai Yai	Vaginal delivery	Breastfeeding	15	10.3814	8.12822	9.93372	7.10074	11.544	9.66069	10.0778	9.34821	11.2384	7.8783	9.49984	6.39583	-0.949239	6	11	83	-1.2433	15.3871	0.107	10.762	11.745	12.728	13.916	15.387	17.259	19.734	23.178	26.621	-0.189604	-0.189604	Normal	6	5.3	445	53
BH327	WR	G1_G3	Female	7.05	16.0199	18	106	Chinese	Caesarean section	Mixed feeding	15	10.2569	8.50587	9.66471	6.29577	10.5513	9.10518	10.1082	9.04635	10.6444	7.01824	9.48075	7.92397	-0.726313	7	5	89	-1.3175	15.5014	0.10974	10.802	11.793	12.783	13.991	15.501	17.452	20.085	23.869	27.653	0.293426	0.293426	Normal	4	18.2	411	52
BH340	WR	G1_G3	Male	8.09	17.6367	28	126	Akha	Vaginal delivery	Breastfeeding	15	10.1708	7.67643	10.4001	6.42611	11.1528	9.19144	9.41149	9.22469	11.1942	8.86698	9.05502	5.85382	-0.342102	8	9	105	-1.5948	15.9651	0.09907	11.595	12.518	13.44	14.562	15.965	17.783	20.258	23.885	27.511	0.929362	0.929362	Normal	5	23.8	373	47
BH341	WR	G1_G3	Male	8	16.64	26	125	Chinese	Caesarean section	Breastfeeding	15	10.1346	8.1033	9.67115	6.27667	11.7009	9.2193	9.3602	9.23254	10.7244	4.54821	9.08791	6.58654	-0.578958	8	0	96	-1.4629	15.7368	0.09526	11.486	12.394	13.302	14.394	15.737	17.437	19.675	22.785	25.895	0.562568	0.562568	Normal	5	16.9	426	37
BH314	WR	G1_G3	Male	8.07	20.545	38	136	Thai	Caesarean section	Formular feeding	15	10.4624	7.66368	9.78369	7.12381	11.7203	10.1126	8.48462	9.17003	11.4673	4.23579	8.92004	6.67569	0.34904	8	7	103	-1.5681	15.9116	0.09821	11.57	12.489	13.408	14.523	15.912	17.702	20.123	23.627	27.131	2.14403	2.14403	OB	6	1.5	428	60
BH307	WR	G1_G3	Female	8.07	15.7093	23	121	Akha	Vaginal delivery	Breastfeeding	15	10.9276	7.64432	10.0478	7.99168	12.289	9.59145	9.40261	9.27596	11.8824	4.30447	9.57051	7.38439	-0.800132	8	7	103	-1.4398	15.909	0.11601	10.974	11.998	13.023	14.291	15.909	18.062	21.1	25.786	30.472	-0.109879	-0.109879	Normal	5	4.9	435	56
BH316	WR	G1_G3	Female	8.06	20.9184	41	140	Akha	Vaginal delivery	Formular feeding	15	10.2476	7.99532	9.5472	7.03085	11.4376	9.80664	9.01108	9.26552	11.1789	4.11015	8.9615	6.57823	0.437773	8	6	102	-1.4336	15.8738	0.11557	10.958	11.98	13.001	14.264	15.874	18.012	21.019	25.638	30.256	1.97206	1.97206	OV	5	13.8	396	49
BH333	WR	G1_G3	Female	8.06	17.0068	27	126	Thai Yai	Vaginal delivery	Breastfeeding	15	10.2106	6.91884	9.44145	6.31694	10.7974	9.51333	9.31976	8.27966	10.8714	4.04814	8.54913	7.66332	-0.49179	8	6	102	-1.4336	15.8738	0.11557	10.958	11.98	13.001	14.264	15.874	18.012	21.019	25.638	30.256	0.568019	0.568019	Normal	4	1.8	626	56
BH317	WR	G1_G3	Female	8	15.36	24	125	Akha	Caesarean section	Breastfeeding	15	9.82698	8.078	9.56024	4.96504	9.14324	9.28941	9.43358	8.62251	10.2338	5.04339	9.63072	6.00603	-0.883143	8	0	96	-1.388	15.681	0.11291	10.874	11.879	12.884	14.12	15.681	17.73	20.561	24.781	29.001	-0.185837	-0.185837	Normal	4	3.5	476	54
BH331	WR	G1_G3	Female	8	18.9394	33	132	Akha	Vaginal delivery	Breastfeeding	15	10.2841	8.2484	10.1207	7.41054	12.0674	9.85967	10.2836	9.55682	11.6022	5.27963	9.30585	7.53551	-0.0325197	8	0	96	-1.388	15.681	0.11291	10.874	11.879	12.884	14.12	15.681	17.73	20.561	24.781	29.001	1.47094	1.47094	OV	5	4.4	468	62
BH342	WR	G1_G3	Female	8.04	15.8691	26	128	Thai	Vaginal delivery	Breastfeeding	15	11.0409	8.69283	10.7079	7.73458	11.5463	9.82714	9.83319	9.85222	11.8899	4.44979	9.2859	7.09248	-0.762149	8	4	100	-1.4199	15.8058	0.11469	10.928	11.944	12.959	14.212	15.806	17.914	20.862	25.345	29.829	0.0347727	0.0347727	Normal	4	22.4	387	41
BH305	WR	G1_G3	Female	7.08	12.6194	21	129	Akha	Vaginal delivery	Formular feeding	15	10.6216	7.92853	9.80652	7.44827	11.9281	8.81712	9.50523	9.29431	11.5503	5.89677	9.39816	7.53116	-1.53442	7	8	92	-1.3499	15.5723	0.1111	10.83	11.826	12.822	14.041	15.572	17.564	20.281	24.246	28.212	-2.18838	-2.18838	Thinness	5	6.5	454	54
BH301	WR	G1_G3	Female	8.01	21.9727	36	128	Thai	Caesarean section	Formular feeding	15	10.7744	8.16985	9.73941	7.84402	12.3704	9.19581	9.20422	9.77161	11.6776	5.11271	8.32473	6.26224	0.688319	8	1	97	-1.3966	15.7107	0.11335	10.887	11.895	12.902	14.142	15.711	17.774	20.634	24.918	29.203	2.36291	2.36291	OB	5	0	526	55
BH334	WR	G1_G3	Female	7.02	23.3087	40	131	Thai	Caesarean section	Breastfeeding	15	10.3554	8.15305	9.96935	7.00814	11.2539	9.40501	9.98512	9.36721	11.0692	8.57895	9.86772	7.5908	1.00581	7	2	86	-1.2819	15.4397	0.10837	10.779	11.766	12.752	13.95	15.44	17.35	19.903	23.512	27.122	2.95288	2.95288	OB	5	11.9	645	47
BH238	SLR	G4_G6	Male	10.07	18.9349	32	130	Akha	Vaginal delivery	Breastfeeding	15	10.4056	7.41842	9.61108	7.24405	11.7713	9.1236	9.85458	9.28195	11.4125	4.24401	8.37767	7.03999	-0.033585	10	7	127	-1.7745	16.7203	0.10865	11.943	12.928	13.913	15.139	16.72	18.865	22.002	27.204	32.405	1.02728	1.02728	OV	6	32.8	377	41
BH240	SLR	G4_G6	Male	11.02	16.8259	28	129	Akha	Vaginal delivery	Breastfeeding	15	10.0551	7.5097	10.127	5.57303	8.90755	9.28599	9.42554	8.83727	10.7955	5.389	10.1534	6.33514	-0.534777	11	2	134	-1.7881	17.0314	0.1115	12.09	13.103	14.117	15.385	17.031	19.287	22.637	28.357	34.077	-0.110057	-0.110057	Normal	5	46.4	360	33
BH271	SLR	G4_G6	Male	9.09	15.0231	25	129	Thai Yai	Caesarean section	Formular feeding	15	9.96938	6.93167	9.69148	6.41422	11.1528	8.06181	8.86199	7.88583	11.106	3.44463	10.0718	7.48727	-0.963197	9	9	117	-1.7196	16.3351	0.10435	11.765	12.716	13.667	14.84	16.335	18.326	21.154	25.605	30.055	-0.862978	-0.862978	Normal	6	1.7	445	55
BH221	SLR	G4_G6	Male	9.09	23.4566	50	146	Chinese	Caesarean section	Breastfeeding	15	10.0758	8.05727	9.96266	6.00641	9.94239	9.8269	9.00941	9.36115	10.6697	3.26668	9.51628	7.1311	1.04096	9	9	117	-1.7196	16.3351	0.10435	11.765	12.716	13.667	14.84	16.335	18.326	21.154	25.605	30.055	2.5816	2.5816	OB	5	31.2	370	36
BH235	SLR	G4_G6	Male	10.01	17.5583	32	135	Thai Yai	Vaginal delivery	Breastfeeding	15	11.0991	8.52908	9.86818	8.119	12.4633	9.85907	9.83199	8.9956	11.9604	4.559	8.51066	8.67102	-0.36073	10	1	121	-1.7468	16.4807	0.10609	11.832	12.796	13.759	14.952	16.481	18.532	21.483	26.231	30.979	0.565169	0.565169	Normal	7	19.4	405	45
BH241	SLR	G4_G6	Male	11	18.3824	34	136	Akha	Caesarean section	Mixed feeding	15	10.436	8.39896	10.5512	6.19238	10.4064	10.0167	9.73418	9.61835	11.078	6.43107	9.90951	7.11264	-0.164898	11	0	132	-1.7862	16.9392	0.1107	12.046	13.051	14.056	15.312	16.939	19.163	22.452	28.027	33.602	0.68718	0.68718	Normal	6	21	398	48
BH230	SLR	G4_G6	Male	10.04	22.7076	42	136	Chinese	Vaginal delivery	Breastfeeding	15	10.3614	7.92805	9.64055	6.68699	11.1109	9.44408	8.65375	7.35704	10.8803	4.19437	8.88847	7.14131	0.862977	10	4	124	-1.7626	16.5974	0.10738	11.886	12.86	13.834	15.043	16.597	18.696	21.739	26.714	31.688	2.24279	2.24279	OB	5	17.5	386	51
BH272	SLR	G4_G6	Female	10.05	21.809	38	132	Chinese	Vaginal delivery	Breastfeeding	15	10.4937	8.29797	9.89347	7.12145	12.096	9.33997	9.6543	9.51164	11.4669	4.2741	8.82931	7.72933	0.649427	10	5	125	-1.4807	16.8614	0.12497	11.396	12.514	13.631	15.035	16.861	19.36	23.038	29.138	35.238	1.71207	1.71207	OV	5	17.5	407	49
BH277	SLR	G4_G6	Female	10.08	30.8012	74	155	Chinese	Vaginal delivery	Breastfeeding	15	10.4981	6.9573	9.39818	7.3109	11.9122	8.61369	8.24769	8.79219	11.4672	4.3081	8.40778	6.35212	2.78639	10	8	128	-1.4737	17.0208	0.12607	11.467	12.602	13.736	15.162	17.021	19.568	23.328	29.591	35.854	3.13664	3.1932	OB	6	1.6	582	58
BH263	SLR	G4_G6	Female	10.04	18.7652	40	146	Thai	Vaginal delivery	Breastfeeding	15	10.5565	8.40521	10.2339	7.11057	11.7078	10.2151	9.89282	9.60135	11.3511	7.6666	9.51743	9.17121	-0.0739049	10	4	124	-1.4825	16.81	0.1246	11.373	12.485	13.598	14.994	16.81	19.293	22.943	28.987	35.031	0.814823	0.814823	Normal	4	11.5	391	54
BH261	SLR	G4_G6	Female	10.03	17.8417	33	136	Akha	Vaginal delivery	Breastfeeding	15	10.278	6.8017	9.02919	7.04512	11.5898	10.3445	7.84319	8.50293	11.2935	4.14115	9.38762	7.13566	-0.293382	10	3	123	-1.4839	16.7595	0.12422	11.35	12.458	13.565	14.954	16.76	19.226	22.849	28.834	34.82	0.481048	0.481048	Normal	6	22.2	383	49
BH225	SLR	G4_G6	Female	10.04	16.8919	37	148	Chinese	Vaginal delivery	Breastfeeding	15	10.0397	8.03585	9.57226	6.40359	10.8243	9.06397	9.49822	9.25559	10.7132	7.33068	9.85521	6.79227	-0.519098	10	4	124	-1.4825	16.81	0.1246	11.373	12.485	13.598	14.994	16.81	19.293	22.943	28.987	35.031	0.038863	0.038863	Normal	7	10.6	412	59
BH256	SLR	G4_G6	Female	10.04	22.9592	45	140	Chinese	Vaginal delivery	Breastfeeding	15	10.6728	8.75191	10.3747	6.97068	11.421	10.1887	9.85988	9.47238	11.3012	4.17109	8.96829	8.33855	0.922762	10	4	124	-1.4825	16.81	0.1246	11.373	12.485	13.598	14.994	16.81	19.293	22.943	28.987	35.031	2.00346	2.00346	OB	5	56.9	354	25
BH217	SLR	G4_G6	Female	9.11	20.4082	40	140	Chinese	Caesarean section	Breastfeeding	15	10.1778	8.60838	9.56896	6.60547	11.2542	9.56542	9.56312	9.33325	10.8402	3.7199	10.0735	7.1075	0.316525	9	11	119	-1.4866	16.5663	0.12268	11.265	12.352	13.439	14.801	16.566	18.969	22.479	28.226	33.972	1.46177	1.46177	OV	5	4.8	577	57
BH247	SLR	G4_G6	Female	11.09	23.4221	57	156	Chinese	Caesarean section	Breastfeeding	15	10.6073	7.72876	10.1597	7.39635	11.8151	8.51565	10.2511	9.31217	11.5115	6.724	8.87602	7.62944	1.03277	11	9	141	-1.418	17.8001	0.1304	11.822	13.04	14.258	15.793	17.8	20.561	24.651	31.493	38.335	1.74361	1.74361	OV	5	19.4	390	50
BH215	SLR	G4_G6	Female	10.06	16.8789	35	144	Chinese	Caesarean section	Breastfeeding	15	9.58988	7.02993	9.70221	6.08788	10.2051	8.39586	8.65032	8.38577	10.6016	4.38901	9.3946	5.79515	-0.522195	10	6	126	-1.4787	16.9136	0.12534	11.419	12.542	13.666	15.076	16.914	19.429	23.134	29.29	35.445	-0.0164299	-0.0164299	Normal	6	57.1	344	24
BH211	SLR	G4_G6	Female	10.07	23.3056	49	145	Chinese	Vaginal delivery	Breastfeeding	15	10.2254	8.22937	10.2311	6.38261	10.8866	9.46333	8.90336	9.10997	11.0968	3.91023	10.0641	8.23418	1.00508	10	7	127	-1.4763	16.9667	0.12571	11.443	12.572	13.7	15.119	16.967	19.498	23.231	29.441	35.651	2.01603	2.01603	OB	6	24.7	381	40
BH243	SLR	G4_G6	Female	10.02	13.6095	23	130	Thai Yai	Vaginal delivery	Breastfeeding	15	10.3739	8.39256	9.91325	6.5881	11.2312	9.64868	10.1356	9.05833	11.093	6.68741	9.15968	6.228	-1.29915	10	2	122	-1.4851	16.71	0.12384	11.328	12.43	13.533	14.914	16.71	19.161	22.755	28.683	34.61	-1.93763	-1.93763	Normal	6	8.5	485	53
BH279	SLR	G4_G6	Female	10.05	23.3726	54	152	Akha	Caesarean section	Breastfeeding	15	10.6159	8.59219	9.98152	7.10703	11.6262	9.6811	9.7926	9.77211	11.1823	4.80804	9.57586	6.88213	1.021	10	5	125	-1.4807	16.8614	0.12497	11.396	12.514	13.631	15.035	16.861	19.36	23.038	29.138	35.238	2.07184	2.07184	OB	6	34.8	375	40
BH266	SLR	G4_G6	Female	12.01	20.2395	48	154	Thai Yai	Vaginal delivery	Formular feeding	15	10.6925	8.53373	10.824	6.33358	9.78393	10.1602	10.6298	7.77823	11.4894	4.40762	9.64611	7.96708	0.276444	12	1	145	-1.3945	18.063	0.13158	11.942	13.189	14.436	16.008	18.063	20.889	25.072	32.047	39.023	0.799547	0.799547	Normal	3	1.7	487	57
BH264	SLR	G4_G6	Male	11.09	20.7369	43	144	Chinese	Vaginal delivery	Breastfeeding	15	10.5766	8.7998	10.5035	5.92529	9.71894	9.46161	9.05649	9.15428	11.1463	4.32217	9.28878	7.70045	0.394644	11	9	141	-1.7828	17.3752	0.11415	12.253	13.3	14.347	15.66	17.375	19.741	23.293	29.487	35.681	1.32894	1.32894	OV	7	35	315	18
BH216	SLR	G4_G6	Male	11.02	20.0499	41	143	Akha	Vaginal delivery	Breastfeeding	15	10.0401	7.21009	9.71804	6.89249	11.5614	9.16376	8.94347	8.67003	11.3536	4.04928	8.66443	5.52897	0.231381	11	2	134	-1.7881	17.0314	0.1115	12.09	13.103	14.117	15.385	17.031	19.287	22.637	28.357	34.077	1.26922	1.26922	OV	6	32	372	37
BH237	SLR	G4_G6	Male	11.05	18.591	47	159	Thai	Caesarean section	Breastfeeding	15	10.0237	8.54127	9.16645	5.78964	10.4594	8.28291	9.71061	8.79273	10.0869	6.6812	9.59944	7.24111	-0.115305	11	5	137	-1.788	17.1746	0.11266	12.157	13.185	14.212	15.499	17.175	19.477	22.915	28.846	34.776	0.655863	0.655863	Normal	7	44.4	359	33
BH205	SLR	G4_G6	Male	11.02	21.0938	54	160	Thai Yai	Vaginal delivery	Breastfeeding	15	10.2023	8.37709	8.94399	6.73641	11.252	9.76001	9.82133	9.47514	10.7863	4.8851	9.62238	6.82989	0.479451	11	2	134	-1.7881	17.0314	0.1115	12.09	13.103	14.117	15.385	17.031	19.287	22.637	28.357	34.077	1.59425	1.59425	OV	5	31.1	321	25
BH206	SLR	G4_G6	Male	12.01	15.4813	33	146	Thai Yai	Vaginal delivery	Breastfeeding	15	9.82	7.07474	9.98846	6.6051	11.2619	8.76127	8.98371	8.35879	11.0967	6.3522	9.65987	6.21052	-0.85431	12	1	145	-1.7719	17.5877	0.11556	12.355	13.422	14.49	15.833	17.588	20.015	23.677	30.11	36.542	-1.2386	-1.2386	Normal	7	39.1	367	36
BH258	SLR	G4_G6	Male	11.06	16.7604	31	136	Thai	Vaginal delivery	Breastfeeding	15	9.67204	7.67694	9.40747	5.4677	10.4306	8.97819	9.56204	8.64915	10.295	6.57519	8.12092	6.07035	-0.550351	11	6	138	-1.7873	17.2236	0.11304	12.181	13.213	14.245	15.539	17.224	19.542	23.009	29.008	35.006	-0.24715	-0.24715	Normal	6	62.7	337	24
BH280	SLR	G4_G6	Male	11.07	32.4619	75	152	Thai	Vaginal delivery	Breastfeeding	15	9.99098	7.87044	9.70721	6.45401	11.2184	9.42567	9.62286	9.01608	10.8717	7.58813	9.14466	5.97336	3.18103	11	7	139	-1.7861	17.2734	0.11342	12.204	13.241	14.278	15.578	17.273	19.607	23.104	29.169	35.235	3.3367	3.54285	OB	6	33.7	357	31
BH276	SLR	G4_G6	Male	11.01	20.0499	41	143	Thai	Caesarean section	Breastfeeding	15	9.62011	7.48079	9.39031	5.30371	10.2895	9.47863	9.34447	8.85518	10.1224	3.86863	9.1204	8.46769	0.231381	11	1	133	-1.7873	16.985	0.1111	12.068	13.077	14.087	15.348	16.985	19.224	22.544	28.192	33.839	1.29217	1.29217	OV	6	19.4	421	49
BH248	SLR	G4_G6	Female	10.11	20.8117	50	155	Thai Yai	Caesarean section	Breastfeeding	15	10.1869	7.82915	9.9558	5.93481	10.1423	9.27632	9.70985	9.36869	10.8484	7.31597	9.98117	6.29281	0.412413	10	11	131	-1.4642	17.1883	0.12713	11.543	12.695	13.847	15.297	17.188	19.785	23.624	30.039	36.454	1.31229	1.31229	OV	7	27.1	377	38
BH228	SLR	G4_G6	Female	11.04	17.6047	35	141	Akha	Vaginal delivery	Breastfeeding	15	10.5062	8.22	9.85027	7.26447	11.8545	9.64824	9.92526	9.55653	11.2368	4.17735	9.05177	6.80126	-0.349691	11	4	136	-1.4436	17.4847	0.12882	11.677	12.861	14.045	15.536	17.485	20.163	24.131	30.776	37.42	0.0528548	0.0528548	Normal	6	51.5	351	27
BH207	SLR	G4_G6	Female	11.04	19.0443	44	152	Chinese	Vaginal delivery	Breastfeeding	15	10.613	7.77608	9.94994	7.60765	12.0882	9.70672	9.69001	9.36211	11.7649	4.62097	9.06927	7.95984	-0.00758431	11	4	136	-1.4436	17.4847	0.12882	11.677	12.861	14.045	15.536	17.485	20.163	24.131	30.776	37.42	0.623998	0.623998	Normal	6	38.6	365	34
BH204	SLR	G4_G6	Female	12.02	17.3484	38	148	Chinese	Vaginal delivery	Breastfeeding	15	9.61906	7.80951	9.11102	4.81826	9.31844	8.81669	9.32096	8.63577	9.75536	7.52851	9.65145	7.43598	-0.410604	12	2	146	-1.3883	18.1297	0.13186	11.973	13.227	14.481	16.062	18.13	20.972	25.177	32.182	39.187	-0.344489	-0.344489	Normal	2	24.6	322	22
BH253	SLR	G4_G6	Female	10.1	15.0122	32	146	Akha	Caesarean section	Breastfeeding	15	10.4862	7.80449	9.98914	7.4085	11.9561	8.92189	9.82048	9.10684	11.4668	7.51547	8.70005	6.27231	-0.965797	10	10	130	-1.4677	17.1316	0.12678	11.517	12.663	13.81	15.251	17.132	19.712	23.525	29.891	36.257	-1.14946	-1.14946	Normal	8	24.4	354	29
BH270	SLR	G4_G6	Female	10.08	18.8455	38	142	Thai Yai	Caesarean section	Breastfeeding	15	11.03	8.13952	10.2293	7.98318	12.5756	10.0176	10.0044	9.52033	11.9948	5.66085	9.07606	6.96829	-0.0548409	10	8	128	-1.4737	17.0208	0.12607	11.467	12.602	13.736	15.162	17.021	19.568	23.328	29.591	35.854	0.750084	0.750084	Normal	5	19	453	41
BH224	SLR	G4_G6	Female	11.03	17.5822	33	137	Thai	Vaginal delivery	Breastfeeding	15	10.8215	7.34233	9.78699	7.69772	12.1732	9.53285	9.49672	9.15709	11.8506	4.46021	9.1324	7.76701	-0.355054	11	3	135	-1.4482	17.4238	0.12849	11.65	12.827	14.004	15.487	17.424	20.086	24.029	30.63	37.231	0.0699662	0.0699662	Normal	3	11.7	416	39
BH227	SLR	G4_G6	Female	11.08	19.5006	41	145	Thai	Vaginal delivery	Breastfeeding	15	10.8036	8.50618	10.0515	7.67538	12.0755	9.56961	9.89153	9.37343	11.6493	4.16873	9.01154	6.61079	0.100847	11	8	140	-1.4235	17.7357	0.13009	11.792	13.003	14.214	15.74	17.736	20.48	24.546	31.351	38.155	0.682135	0.682135	Normal	5	52.2	354	32
BH265	SLR	G4_G6	Female	11.06	18.4202	42	151	Lahu	Vaginal delivery	Breastfeeding	15	10.3413	8.07282	10.3279	6.79373	11.3765	9.39261	9.19388	9.28685	11.3824	7.2354	7.93093	6.22422	-0.155893	11	6	138	-1.4339	17.6088	0.12946	11.734	12.931	14.129	15.637	17.609	20.32	24.338	31.064	37.79	0.336994	0.336994	Normal	5	50.8	354	27
BH236	SLR	G4_G6	Female	10.1	29.7778	67	150	Akha	Vaginal delivery	Breastfeeding	15	10.2866	7.59533	9.83954	7.03183	11.6201	9.46119	9.19852	8.17902	11.2764	4.02855	8.92621	7.62678	2.54316	10	10	130	-1.4677	17.1316	0.12678	11.517	12.663	13.81	15.251	17.132	19.712	23.525	29.891	36.257	2.98678	2.98678	OB	5	29.7	371	40
BH267	SLR	G4_G6	Female	11.02	18.9745	45	154	Thai	Vaginal delivery	Breastfeeding	15	10.1159	7.71416	9.53731	6.69984	11.3731	8.69848	9.47318	8.45194	11.0141	4.12068	10.4265	8.63495	-0.0241694	11	2	134	-1.4526	17.3637	0.12816	11.622	12.793	13.964	15.438	17.364	20.009	23.927	30.484	37.042	0.64948	0.64948	Normal	6	25.4	396	45
BH212	SLR	G4_G6	Female	11.05	15.5556	35	150	Thai	Caesarean section	Breastfeeding	15	10.0307	7.14315	10.2627	5.49599	9.73694	9.42057	8.90756	8.96749	10.8066	1.82457	9.29922	6.23426	-0.836671	11	5	137	-1.4389	17.5464	0.12914	11.706	12.896	14.087	15.586	17.546	20.241	24.234	30.92	37.606	-1.01824	-1.01824	Normal	7	6.7	400	56
BH244	SLR	G4_G6	Female	11.07	19.6506	46	153	Akha	Vaginal delivery	Breastfeeding	15	10.3573	7.55704	10.067	7.13185	11.6482	9.45467	9.16709	9.05666	11.3486	6.84516	9.54059	6.61263	0.136485	11	7	139	-1.4288	17.6719	0.12978	11.763	12.967	14.171	15.688	17.672	20.4	24.442	31.209	37.975	0.758785	0.758785	Normal	7	11.5	423	53
BH214	SLR	G4_G6	Female	10.09	21.3251	43	142	Chinese	Caesarean section	Breastfeeding	15	10.5558	8.4664	9.83436	7.38597	12.0146	9.84357	9.77366	9.27137	11.4806	4.08258	10.0961	7.41616	0.534439	10	9	129	-1.4708	17.0757	0.12643	11.492	12.632	13.772	15.206	17.076	19.639	23.426	29.742	36.057	1.49937	1.49937	OV	5	46.4	357	30
BH210	SLR	G4_G6	Male	12.05	22.7694	54	154	Akha	Vaginal delivery	Breastfeeding	15	10.3204	8.56563	9.9008	6.26367	10.9685	9.56493	9.96611	9.09964	10.7704	8.595	9.20224	6.75436	0.87767	12	5	149	-1.7559	17.8124	0.11688	12.464	13.554	14.644	16.016	17.812	20.302	24.067	30.708	37.349	1.70646	1.70646	OV	8	44.4	362	31
BH213	SLR	G4_G6	Male	11.07	16.8887	36	146	Thai Yai	Vaginal delivery	Breastfeeding	15	10.3457	7.66341	9.18726	7.23427	11.8384	9.78629	8.98313	8.9306	11.3179	3.79988	9.79225	5.67855	-0.519851	11	7	139	-1.7861	17.2734	0.11342	12.204	13.241	14.278	15.578	17.273	19.607	23.104	29.169	35.235	-0.202617	-0.202617	Normal	6	68.3	324	18
BH273	SLR	G4_G6	Female	11.09	17.7462	46	161	Akha	Caesarean section	Breastfeeding	15	10.0514	7.4922	9.14798	6.68132	11.3552	9.22406	9.25525	8.73565	10.9245	3.58631	9.46778	8.51213	-0.316069	11	9	141	-1.418	17.8001	0.1304	11.822	13.04	14.258	15.793	17.8	20.561	24.651	31.493	38.335	-0.0232942	-0.0232942	Normal	6	34.9	373	41
BH249	SLR	G4_G6	Female	12.02	14.6355	37	159	Thai Yai	Caesarean section	Breastfeeding	15	10.8526	8.39249	11.0999	6.92135	9.81326	10.2037	9.60944	9.47661	11.7824	8.15114	8.69905	7.47331	-1.05532	12	2	146	-1.3883	18.1297	0.13186	11.973	13.227	14.481	16.062	18.13	20.972	25.177	32.182	39.187	-1.89081	-1.89081	Normal	5	6.7	414	56
BH254	SLR	G4_G6	Female	12.1	21.2183	55	161	Akha	Vaginal delivery	Mixed feeding	15	10.9874	8.3558	10.1896	7.96644	12.424	10.0006	9.77564	9.54909	11.9273	5.3976	7.77332	6.66303	0.509054	12	10	154	-1.3341	18.6677	0.13397	12.217	13.531	14.846	16.503	18.668	21.637	26.007	33.204	40.402	0.878753	0.878753	Normal	6	39.7	362	37
BH242	SLR	G4_G6	Female	12.05	18.9745	45	154	Thai Yai	Caesarean section	Breastfeeding	15	11.2044	8.11023	10.3813	8.28791	12.6343	10.1223	9.99973	9.78424	12.1731	4.76822	8.87491	6.81766	-0.0241694	12	5	149	-1.3689	18.3312	0.13268	12.065	13.341	14.618	16.227	18.331	21.222	25.491	32.579	39.666	0.25393	0.25393	Normal	7	25	398	41
BH246	SLR	G4_G6	Female	12.08	18.0172	40	149	Thai Yai	Vaginal delivery	Breastfeeding	15	9.56964	6.35365	8.55446	6.18141	10.9067	9.47583	7.62276	7.95285	10.827	5.94873	8.40381	5.54232	-0.251673	12	8	152	-1.3483	18.5333	0.13347	12.156	13.456	14.755	16.393	18.533	21.471	25.802	32.96	40.118	-0.215678	-0.215678	Normal	7	30.6	367	36
BH231	SLR	G4_G6	Female	12.06	18.6709	49	162	Akha	Vaginal delivery	Formular feeding	15	9.77851	7.447	9.35544	6.01249	10.7275	8.75458	9.35215	8.49559	10.6579	3.97872	9.11734	6.7351	-0.0963177	12	6	150	-1.3621	18.3986	0.13295	12.095	13.379	14.663	16.282	18.399	21.305	25.596	32.708	39.82	0.10942	0.10942	Normal	5	61.6	338	19
BH260	SLR	G4_G6	Female	12.04	18.3594	47	160	Thai Yai	Vaginal delivery	Breastfeeding	15	10.1392	8.12485	9.53838	6.50823	11.3133	9.03474	9.14657	9.07731	10.9842	6.46667	9.98778	5.83681	-0.170358	12	4	148	-1.3755	18.2639	0.13241	12.034	13.303	14.572	16.172	18.264	21.138	25.387	32.448	39.509	0.0392361	0.0392361	Normal	6	38.5	364	36
BH218	SLR	G4_G6	Female	12.01	20.7756	48	152	Akha	Vaginal delivery	Breastfeeding	15	10.1822	7.57921	9.66274	7.10443	11.7106	9.31078	9.46943	8.92093	11.1891	4.93288	8.7527	6.21935	0.40385	12	1	145	-1.3945	18.063	0.13158	11.942	13.189	14.436	16.008	18.063	20.889	25.072	32.047	39.023	0.966038	0.966038	Normal	6	1.6	452	61

## Sheet: week 56
Sample	Treatment	Grade	Gender	Age	BMI	Weight	Height	Ethnicity	Birth_records	Feeding_type	week	Total_bacteria	Firmicutes	Bacteroidetes	Gamma_proteobacteria	Prevotella	Roseburia	Ruminococcus	Faecalibacterium	Bacteroides	Akkermansia	Bifidobacterium	Lactobacillus	zscore.BMI	age_year	age_month	Month	L	M	S	SD4neg	SD3neg	SD2neg	SD1neg	SD0	SD1	SD2	SD3	SD4	z.indv	final_z.indv	BMI_for_age	MemoryMatchingGame	VAG_OverallPerformance	VAG_ResponseTimes	VAG_Lapses
BH291	SLR	G1_G3	Male	8.02	18.8121	28	122	Chinese	Vaginal delivery	Formular feeding	56	10.0044	7.2466	9.91991	4.71761	11.1332	9.22465	9.98658	9.13208	10.9533	5.85455	6.9621	8.0303	-0.178658	8	2	98	-1.4947	15.7848	0.09609	11.51	12.42	13.331	14.429	15.785	17.51	19.798	23.015	26.232	1.60614	1.60614	OV	4	0	442	61
BH293	SLR	G1_G3	Female	8.02	17.7583	26	121	Akha	Vaginal delivery	Breastfeeding	56	10.2712	6.52107	10.3243	5.24882	11.4916	8.9698	9.86785	9.17087	11.4627	3.05758	8.18172	6.48008	-0.449699	8	2	98	-1.4047	15.7415	0.1138	10.9	11.91	12.92	14.164	15.742	17.82	20.709	25.059	29.409	0.974519	0.974519	Normal	4	1.7	521	59
BH344	SLR	G1_G3	Male	8.01	17.8359	24	116	Chinese	Vaginal delivery	Formular feeding	56	10.7807	7.36487	10.8392	6.66228	12.0838	10.021	10.6567	10.1813	11.8863	8.89358	6.98463	7.21022	-0.42975	8	1	97	-1.479	15.7606	0.09567	11.498	12.407	13.317	14.412	15.761	17.473	19.736	22.899	26.061	1.18161	1.18161	OV	4	1.9	879	52
BH282	SLR	G1_G3	Female	7.08	20.8277	31	122	Chinese	Caesarean section	Mixed feeding	56	10.2701	7.23771	10.4501	5.09071	10.4401	9.93574	10.3425	9.7586	11.4238	2.54466	7.24468	6.63532	0.33976	7	8	92	-1.3499	15.5723	0.1111	10.83	11.826	12.822	14.041	15.572	17.564	20.281	24.246	28.212	2.16478	2.16478	OB	5	3.4	571	53
BH343	SLR	G1_G3	Male	8.03	18.5075	28	123	Thai	Vaginal delivery	Breastfeeding	56	9.79456	6.54389	9.98501	4.64574	10.7587	9.07407	9.59773	9.51736	10.9572	4.60713	7.31785	5.97977	-0.257014	8	3	99	-1.5101	15.8094	0.09651	11.521	12.434	13.346	14.447	15.809	17.548	19.862	23.134	26.406	1.45298	1.45298	OV	6	1.6	499	59
BH298	SLR	G1_G3	Female	8.04	14.8633	20	116	Akha	Vaginal delivery	Breastfeeding	56	10.1685	6.4086	10.6739	6.38586	11.5562	9.86655	10.0397	9.20435	11.7491	6.97752	7.20588	8.20716	-1.19433	8	4	100	-1.4199	15.8058	0.11469	10.928	11.944	12.959	14.212	15.806	17.914	20.862	25.345	29.829	-0.560192	-0.560192	Normal	2	1.6	498	54
BH327	SLR	G1_G3	Female	8.03	17.7999	20	106	Chinese	Caesarean section	Mixed feeding	56	10.6204	7.53654	10.7058	5.99719	11.7435	9.62001	10.7974	9.54085	11.6633	6.38285	8.21998	7.8755	-0.439004	8	3	99	-1.4125	15.7732	0.11424	10.914	11.927	12.94	14.188	15.773	17.866	20.784	25.2	29.617	0.972735	0.972735	Normal	3	7.7	472	50
BH321	SLR	G1_G3	Male	8	15.9722	23	120	Akha	Caesarean section	Breastfeeding	56	9.29384	5.73513	9.62386	4.65538	10.6751	8.63442	9.28491	8.85984	10.6844	7.06841	7.30571	6.77246	-0.909098	8	0	96	-1.4629	15.7368	0.09526	11.486	12.394	13.302	14.394	15.737	17.437	19.675	22.785	25.895	0.1542	0.1542	Normal	6	11.7	443	49
BH336	SLR	G1_G3	Male	8.01	26.7091	55	143.5	Lahu	Caesarean section	Breastfeeding	56	9.80312	5.50715	10.1543	4.31263	9.90082	9.10147	7.52301	8.81674	11.0734	3.58002	8.17191	9.8459	1.85247	8	1	97	-1.479	15.7606	0.09567	11.498	12.407	13.317	14.412	15.761	17.473	19.736	22.899	26.061	3.82814	4.20488	OB	6	33.8	360	33
BH347	SLR	G1_G3	Male	7.08	16.7966	25	122	Chinese	Caesarean section	Breastfeeding	56	10.6084	5.69344	10.8946	6.93891	12.3181	8.60796	8.55156	9.64579	12.0057	4.63792	6.86187	6.73968	-0.697075	7	8	92	-1.3953	15.6455	0.09366	11.44	12.343	13.247	14.327	15.646	17.297	19.44	22.351	25.262	0.721633	0.721633	Normal	6	1.4	476	53
BH294	SLR	G1_G3	Male	7.1	18.9036	25	115	Chinese	Vaginal delivery	Breastfeeding	56	9.70799	6.29501	9.64791	5.15759	10.6247	8.37556	8.60033	9.12224	10.8609	3.50875	7.69825	6.49868	-0.155138	7	10	94	-1.4297	15.6903	0.09445	11.463	12.368	13.274	14.36	15.69	17.366	19.555	22.563	25.571	1.73171	1.73171	OV	5	2.1	827	46
BH348	SLR	G1_G3	Male	7.07	28.4222	43	123	Thai Yai	Caesarean section	Formular feeding	56	10.6501	5.31065	10.961	6.74703	12.268	9.78077	9.0063	9.23474	11.9674	4.36979	8.04747	7.71014	2.2931	7	7	91	-1.3776	15.6237	0.09327	11.428	12.331	13.234	14.311	15.624	17.264	19.383	22.247	25.112	4.36982	5.15584	OB	6	1.6	441	62
BH328	SLR	G1_G3	Female	8.03	13.4171	19	119	Thai Yai	Caesarean section	Mixed feeding	56	10.7637	6.23863	11.0417	6.48504	12.1442	9.91943	10.0128	9.29614	12.0701	3.28833	7.14783	7.02965	-1.56628	8	3	99	-1.4125	15.7732	0.11424	10.914	11.927	12.94	14.188	15.773	17.866	20.784	25.2	29.617	-1.59101	-1.59101	Normal	5	4.5	465	55
BH295	SLR	G1_G3	Female	8.02	14.308	22	124	Thai Yai	Vaginal delivery	Breastfeeding	56	10.4148	6.94461	10.6145	6.29279	11.9239	9.44946	9.77362	8.85943	11.6985	5.87509	8.24325	7.15132	-1.33714	8	2	98	-1.4047	15.7415	0.1138	10.9	11.91	12.92	14.164	15.742	17.82	20.709	25.059	29.409	-0.897891	-0.897891	Normal	6	29	413	42
BH318	SLR	G1_G3	Female	7.07	26.2451	43	128	Akha	Vaginal delivery	Breastfeeding	56	9.58147	6.30378	9.75858	4.71755	10.8652	8.95795	9.93393	9.18402	10.663	2.80932	8.21281	6.34172	1.73313	7	7	91	-1.3395	15.5476	0.11065	10.82	11.814	12.808	14.023	15.548	17.526	20.214	24.119	28.023	3.40094	3.54459	OB	7	9.3	381	38
BH332	SLR	G1_G3	Female	7.06	17.0467	26	123.5	Thai Yai	Caesarean section	Breastfeeding	56	9.91608	6.56268	9.95714	4.13984	9.75842	8.71334	9.82644	8.87511	10.985	6.03174	9.0255	7.5402	-0.632747	7	6	90	-1.3287	15.524	0.1102	10.81	11.803	12.795	14.007	15.524	17.488	20.149	23.994	27.838	0.79841	0.79841	Normal	3	11.1	164	6
BH337	SLR	G1_G3	Female	7.09	15.4059	22	119.5	Thai Yai	Vaginal delivery	Breastfeeding	56	9.48338	5.22239	9.88314	4.43036	10.742	8.62106	9.41615	8.56439	10.8838	6.77297	7.03516	6.73363	-1.05476	7	9	93	-1.36	15.5979	0.11156	10.84	11.838	12.836	14.059	15.598	17.604	20.349	24.377	28.406	-0.111968	-0.111968	Normal	5	11.1	427	53
BH305	SLR	G1_G3	Female	8.07	13.2204	22	129	Akha	Vaginal delivery	Formular feeding	56	10.8768	7.30108	11.276	7.07472	12.6786	9.95118	10.1743	10.269	12.2148	3.59551	8.64318	9.76118	-1.61689	8	7	103	-1.4398	15.909	0.11601	10.974	11.998	13.023	14.291	15.909	18.062	21.1	25.786	30.472	-1.82868	-1.82868	Normal	5	0	478	60
BH238	WR	G4_G6	Male	11.02	20.0872	35	132	Akha	Vaginal delivery	Breastfeeding	56	10.1527	6.2847	10.5874	6.04518	11.8437	9.38651	10.3497	9.17174	11.5933	4.624	5.68239	5.17325	0.1493	11	2	134	-1.7881	17.0314	0.1115	12.09	13.103	14.117	15.385	17.031	19.287	22.637	28.357	34.077	1.28167	1.28167	OV	5	29.7	369	45
BH240	WR	G4_G6	Male	12	17.7515	30	130	Akha	Vaginal delivery	Breastfeeding	56	10.1851	5.48027	10.3866	4.58604	8.91237	7.80638	9.86869	8.82201	11.5268	7.66217	9.10801	6.346	-0.451466	12	0	144	-1.7751	17.5334	0.11522	12.328	13.391	14.453	15.788	17.533	19.946	23.581	29.957	36.333	0.106115	0.106115	Normal	4	33.9	376	39
BH271	WR	G4_G6	Male	10.1	17.7515	30	130	Thai Yai	Caesarean section	Formular feeding	56	10.24	6.48365	10.6095	6.28293	12.0073	9.34434	9.91857	9.05923	11.6527	2.36733	8.18742	8.75414	-0.451466	10	10	130	-1.7828	16.8497	0.10989	12.004	13.001	13.998	15.241	16.85	19.042	22.271	27.698	33.125	0.453057	0.453057	Normal	4	9.5	427	57
BH221	WR	G4_G6	Male	10.07	23.4566	50	146	Chinese	Caesarean section	Breastfeeding	56	10.1902	7.20806	10.2228	4.97112	10.6824	9.15806	9.92064	9.26976	11.2907	5.24874	8.24066	7.02994	1.0159	10	7	127	-1.7745	16.7203	0.10865	11.943	12.928	13.913	15.139	16.72	18.865	22.002	27.204	32.405	2.34223	2.34223	OB	5	26.3	390	44
BH235	WR	G4_G6	Male	11	17.0096	31	135	Thai Yai	Vaginal delivery	Breastfeeding	56	10.6392	7.75545	10.9151	6.57097	12.2341	9.73182	10.3047	10.1706	11.8771	4.57847	7.14374	7.00173	-0.64228	11	0	132	-1.7862	16.9392	0.1107	12.046	13.051	14.056	15.312	16.939	19.163	22.452	28.027	33.602	0.0373282	0.0373282	Normal	5	24.4	376	46
BH241	WR	G4_G6	Male	11.01	19.4637	36	136	Akha	Caesarean section	Mixed feeding	56	9.72727	6.99765	9.5743	4.18375	10.1548	8.54019	9.58951	8.7227	10.7073	4.51138	7.84203	6.41527	-0.0110838	11	1	133	-1.7873	16.985	0.1111	12.068	13.077	14.087	15.348	16.985	19.224	22.544	28.192	33.839	1.08825	1.08825	OV	6	47.9	349	29
BH230	WR	G4_G6	Male	11.08	22.7076	42	136	Chinese	Vaginal delivery	Breastfeeding	56	10.0777	6.03536	10.4464	5.90564	11.7675	9.76243	8.50439	9.18378	11.385	5.0368	7.72551	6.17048	0.823272	11	8	140	-1.7846	17.324	0.11379	12.228	13.27	14.312	15.619	17.324	19.674	23.199	29.329	35.46	1.88617	1.88617	OV	5	25	391	45
BH272	WR	G4_G6	Female	11.03	20.0872	35	132	Chinese	Vaginal delivery	Breastfeeding	56	10.3522	7.09494	10.6407	6.28699	11.9187	9.2372	9.86221	9.73243	11.6273	3.97729	8.76396	7.84424	0.1493	11	3	135	-1.4482	17.4238	0.12849	11.65	12.827	14.004	15.487	17.424	20.086	24.029	30.63	37.231	1.00048	1.00048	OV	4	38.8	367	38
BH277	WR	G4_G6	Female	11.06	29.9688	72	155	Chinese	Vaginal delivery	Breastfeeding	56	10.3933	5.92132	10.7403	6.40608	12.1512	9.43513	8.24264	9.38819	11.7229	3.18236	7.0003	7.61174	2.69088	11	6	138	-1.4339	17.6088	0.12946	11.734	12.931	14.129	15.637	17.609	20.32	24.338	31.064	37.79	2.87393	2.87393	OB	5	1.7	555	57
BH263	WR	G4_G6	Female	11.02	22.3309	41	135.5	Thai	Vaginal delivery	Breastfeeding	56	9.62536	6.28283	9.93516	5.26451	10.9992	9.52341	9.36375	8.93201	11.0705	4.14347	5.14126	7.51282	0.726367	11	2	134	-1.4526	17.3637	0.12816	11.622	12.793	13.964	15.438	17.364	20.009	23.927	30.484	37.042	1.64434	1.64434	OV	6	44.6	363	40
BH261	WR	G4_G6	Female	11.02	18.3785	35	138	Akha	Vaginal delivery	Breastfeeding	56	10.5678	6.39328	10.9159	6.64204	12.2062	9.48495	9.32846	9.44296	11.7945	4.95766	7.69915	6.49923	-0.290196	11	2	134	-1.4526	17.3637	0.12816	11.622	12.793	13.964	15.438	17.364	20.009	23.927	30.484	37.042	0.4254	0.4254	Normal	5	15.3	395	55
BH225	WR	G4_G6	Female	11.02	19.025	40	145	Chinese	Vaginal delivery	Breastfeeding	56	9.52832	5.87999	9.79924	4.33987	10.2914	8.6598	9.98526	8.5513	10.8309	6.46973	8.89095	7.16323	-0.123919	11	2	134	-1.4526	17.3637	0.12816	11.622	12.793	13.964	15.438	17.364	20.009	23.927	30.484	37.042	0.667654	0.667654	Normal	6	60	339	22
BH256	WR	G4_G6	Female	11.02	22.984	47	143	Chinese	Vaginal delivery	Breastfeeding	56	10.4089	6.88763	10.6461	6.07174	11.7191	10.0672	9.75199	9.21374	11.5013	5.8404	7.99418	7.54466	0.894363	11	2	134	-1.4526	17.3637	0.12816	11.622	12.793	13.964	15.438	17.364	20.009	23.927	30.484	37.042	1.79721	1.79721	OV	5	54.3	344	26
BH217	WR	G4_G6	Female	10.09	19.8373	40	142	Chinese	Caesarean section	Breastfeeding	56	10.6753	7.53014	10.9596	6.91909	12.4413	9.97741	10.3981	9.727	11.9348	2.78584	9.2178	9.37312	0.0850246	10	9	129	-1.4708	17.0757	0.12643	11.492	12.632	13.772	15.206	17.076	19.639	23.426	29.742	36.057	1.06409	1.06409	OV	6	4.9	431	58
BH247	WR	G4_G6	Female	12.07	24.0346	60	158	Chinese	Caesarean section	Breastfeeding	56	9.48755	6.10146	9.81498	4.52002	10.3655	8.97755	9.53229	8.51699	10.8062	7.73462	8.32692	6.9109	1.16458	12	7	151	-1.3553	18.466	0.13321	12.126	13.418	14.709	16.338	18.466	21.388	25.699	32.835	39.97	1.66375	1.66375	OV	4	13.6	396	51
BH215	WR	G4_G6	Female	11.05	19.2901	40	144	Chinese	Caesarean section	Breastfeeding	56	9.48044	6.02839	9.70528	4.6534	8.99748	8.33131	9.5165	8.32128	10.6246	1.28209	8.7771	6.72806	-0.0557202	11	5	137	-1.4389	17.5464	0.12914	11.706	12.896	14.087	15.586	17.546	20.241	24.234	30.92	37.606	0.685845	0.685845	Normal	6	61.9	343	24
BH211	WR	G4_G6	Female	11.05	24.4511	50	143	Chinese	Vaginal delivery	Breastfeeding	56	10.1689	6.94291	10.3141	5.14865	10.0837	9.41761	9.83783	9.26114	11.3746	6.53675	8.44624	6.96172	1.2717	11	5	137	-1.4389	17.5464	0.12914	11.706	12.896	14.087	15.586	17.546	20.241	24.234	30.92	37.606	2.04308	2.04308	OB	6	46.3	340	24
BH243	WR	G4_G6	Female	11	16.9597	30	133	Thai Yai	Vaginal delivery	Breastfeeding	56	10.3712	6.80115	10.662	6.32936	12.0028	10.0802	9.79644	9.6359	11.6821	8.33854	6.99164	6.33918	-0.655117	11	0	132	-1.4606	17.2459	0.12748	11.569	12.727	13.885	15.343	17.246	19.859	23.725	30.189	36.653	-0.132893	-0.132893	Normal	5	27.7	396	46
BH279	WR	G4_G6	Female	11.02	26.8962	55	143	Akha	Caesarean section	Breastfeeding	56	10.2524	7.50664	10.402	5.73898	11.5673	9.59863	10.233	9.79573	11.3713	3.66598	8.22199	7.52243	1.90059	11	2	134	-1.4526	17.3637	0.12816	11.622	12.793	13.964	15.438	17.364	20.009	23.927	30.484	37.042	2.52687	2.52687	OB	7	37.5	370	39
BH264	WR	G4_G6	Male	12.07	20.7369	43	144	Chinese	Vaginal delivery	Breastfeeding	56	9.64235	4.42574	9.89888	5.7578	11.2499	8.50451	7.78257	7.71209	10.8574	4.74066	7.58761	5.12332	0.316392	12	7	151	-1.7461	17.9292	0.11751	12.52	13.622	14.724	16.112	17.929	20.449	24.263	30.998	37.732	1.09331	1.09331	OV	7	25.3	318	22
BH216	WR	G4_G6	Male	12	19.5609	40	143	Akha	Vaginal delivery	Breastfeeding	56	10.4217	7.41726	10.6576	6.12735	11.8344	10.5064	10.011	9.64854	11.67	3.05661	7.66098	6.20661	0.0139141	12	0	144	-1.7751	17.5334	0.11522	12.328	13.391	14.453	15.788	17.533	19.946	23.581	29.957	36.333	0.863148	0.863148	Normal	6	35.1	376	35
BH237	WR	G4_G6	Male	12.05	20.4444	46	150	Thai	Caesarean section	Breastfeeding	56	10.6398	7.47662	10.8474	6.46737	11.3159	10.2834	9.84729	9.71153	11.7302	8.60477	7.54959	6.5117	0.241176	12	5	149	-1.7559	17.8124	0.11688	12.464	13.554	14.644	16.016	17.812	20.302	24.067	30.708	37.349	1.0473	1.0473	OV	6	31.4	380	42
BH205	WR	G4_G6	Male	12	20.3244	54	163	Thai Yai	Vaginal delivery	Breastfeeding	56	11.0802	6.81122	11.3903	7.70463	12.7204	10.058	9.76675	9.47308	12.2467	3.48455	6.19681	7.75716	0.21031	12	0	144	-1.7751	17.5334	0.11522	12.328	13.391	14.453	15.788	17.533	19.946	23.581	29.957	36.333	1.12773	1.12773	OV	5	47.5	329	22
BH206	WR	G4_G6	Male	11.11	15.5556	35	150	Thai Yai	Vaginal delivery	Breastfeeding	56	9.82082	6.68406	9.87306	5.12243	10.2682	8.98486	10.3318	9.25431	10.8866	6.5564	8.89413	6.92838	-1.01627	11	11	143	-1.778	17.4799	0.11487	12.303	13.36	14.417	15.745	17.48	19.877	23.485	29.802	36.119	-1.12831	-1.12831	Normal	8	53.2	333	21
BH258	WR	G4_G6	Male	11.04	17.301	32	136	Thai	Vaginal delivery	Breastfeeding	56	9.81717	6.46162	10.0319	4.75639	10.6532	9.26494	9.86851	8.69657	10.9781	6.48055	6.22491	6.65814	-0.567321	11	4	136	-1.7884	17.1262	0.11228	12.134	13.157	14.18	15.461	17.126	19.413	22.822	28.684	34.545	0.0896451	0.0896451	Normal	7	44.8	360	36
BH280	WR	G4_G6	Male	12.05	32.4619	75	152	Thai	Vaginal delivery	Breastfeeding	56	10.9411	7.57317	11.2555	7.12285	12.6233	10.7611	9.83836	10.3669	12.275	6.12873	7.98723	8.3231	3.33212	12	5	149	-1.7559	17.8124	0.11688	12.464	13.554	14.644	16.016	17.812	20.302	24.067	30.708	37.349	3.17403	3.26413	OB	7	49.3	351	29
BH276	WR	G4_G6	Male	11.11	19.9762	42	145	Thai	Caesarean section	Breastfeeding	56	8.34333	4.42766	8.81541	3.02354	9.58253	8.79353	8.81746	8.04512	9.96624	2.50998	7.85132	6.05901	0.120746	11	11	143	-1.778	17.4799	0.11487	12.303	13.36	14.417	15.745	17.48	19.877	23.485	29.802	36.119	1.03449	1.03449	OV	7	46.2	356	33
BH248	WR	G4_G6	Male	11.09	22.0604	53	155	Thai Yai	Caesarean section	Breastfeeding	56	10.3907	7.47124	10.4868	5.37919	10.3442	9.92728	10.2863	9.75595	11.3946	4.03713	6.88664	6.7274	0.656795	11	9	141	-1.7828	17.3752	0.11415	12.253	13.3	14.347	15.66	17.375	19.741	23.293	29.487	35.681	1.70332	1.70332	OV	7	69.1	336	18
BH228	WR	G4_G6	Female	12.02	17.3577	35	142	Akha	Vaginal delivery	Breastfeeding	56	9.81911	5.2756	10.1585	5.12531	11.2881	9.43958	9.1485	8.17158	11.217	1.00819	7.08303	6.45166	-0.552756	12	2	146	-1.3883	18.1297	0.13186	11.973	13.227	14.481	16.062	18.13	20.972	25.177	32.182	39.187	-0.340199	-0.340199	Normal	7	47.7	354	31
BH207	WR	G4_G6	Female	12.01	18.369	43	153	Chinese	Vaginal delivery	Breastfeeding	56	10.834	6.17086	11.1306	6.89913	12.3321	9.96448	9.34706	9.37312	12.0791	3.22193	6.99932	8.18305	-0.292636	12	1	145	-1.3945	18.063	0.13158	11.942	13.189	14.436	16.008	18.063	20.889	25.072	32.047	39.023	0.126188	0.126188	Normal	6	59.7	338	23
BH270	WR	G4_G6	Female	12.06	19.5609	40	143	Thai Yai	Caesarean section	Breastfeeding	56	9.54918	6.55167	9.82935	4.98977	10.9608	9.05046	9.49138	8.8556	10.8306	4.49384	8.60035	7.44219	0.0139141	12	6	150	-1.3621	18.3986	0.13295	12.095	13.379	14.663	16.282	18.399	21.305	25.596	32.708	39.82	0.442047	0.442047	Normal	6	29.4	307	23
BH224	WR	G4_G6	Female	12.01	17.3469	34	140	Thai	Vaginal delivery	Breastfeeding	56	10.1156	7.23911	10.2138	5.65383	11.4752	9.82187	9.92424	9.45817	11.2936	7.7077	9.08046	8.28232	-0.555515	12	1	145	-1.3945	18.063	0.13158	11.942	13.189	14.436	16.008	18.063	20.889	25.072	32.047	39.023	-0.31625	-0.31625	Normal	4	11.8	426	54
BH227	WR	G4_G6	Female	12.05	18.2961	39	146	Thai	Vaginal delivery	Breastfeeding	56	10.6323	6.05721	11.0266	6.81625	12.3603	9.64534	9.12298	9.37565	11.9723	3.04142	6.87192	8.23765	-0.311383	12	5	149	-1.3689	18.3312	0.13268	12.065	13.341	14.618	16.227	18.331	21.222	25.491	32.579	39.666	-0.0144578	-0.0144578	Normal	5	53.8	349	27
BH265	WR	G4_G6	Female	12.04	18.4202	42	151	Lahu	Vaginal delivery	Breastfeeding	56	10.5281	6.76514	10.9028	6.64698	12.2429	9.61399	9.28918	9.57251	11.9423	7.2839	8.09247	6.34935	-0.279457	12	4	148	-1.3755	18.2639	0.13241	12.034	13.303	14.572	16.172	18.264	21.138	25.387	32.448	39.509	0.063999	0.063999	Normal	6	39.1	366	39
BH236	WR	G4_G6	Female	11.08	30.7004	70	151	Akha	Vaginal delivery	Breastfeeding	56	10.0332	6.36553	10.4089	6.09035	11.6396	10.2202	9.31177	9.14775	11.4022	5.55656	7.56782	6.46193	2.87905	11	8	140	-1.4235	17.7357	0.13009	11.792	13.003	14.214	15.74	17.736	20.48	24.546	31.351	38.155	2.92729	2.92729	OB	6	38.6	367	36
BH267	WR	G4_G6	Female	12	18.3143	44	155	Thai	Vaginal delivery	Breastfeeding	56	10.3324	6.90287	10.7024	6.65364	12.0675	9.78083	9.44301	9.63584	11.691	4.98076	8.9626	7.60131	-0.306717	12	0	144	-1.4006	17.9966	0.13129	11.912	13.151	14.391	15.953	17.997	20.806	24.967	31.91	38.854	0.13165	0.13165	Normal	7	37.1	364	39
BH212	WR	G4_G6	Female	12.03	16.8889	38	150	Thai	Caesarean section	Breastfeeding	56	9.22489	6.30444	9.25537	3.82267	8.44677	8.21557	9.49126	7.71729	10.2031	6.98799	8.17014	6.30085	-0.673328	12	3	147	-1.3819	18.1967	0.13214	12.003	13.265	14.526	16.117	18.197	21.055	25.282	32.316	39.35	-0.594547	-0.594547	Normal	6	24.2	410	49
BH244	WR	G4_G6	Female	12.05	19.563	47	155	Akha	Vaginal delivery	Breastfeeding	56	9.64525	5.7813	10.0386	4.96833	11.1628	9.28368	9.94459	8.89716	10.9686	7.39334	7.38212	5.27972	0.0144533	12	5	149	-1.3689	18.3312	0.13268	12.065	13.341	14.618	16.227	18.331	21.222	25.491	32.579	39.666	0.468967	0.468967	Normal	5	37.5	364	39
BH214	WR	G4_G6	Female	11.07	21.7014	45	144	Chinese	Caesarean section	Breastfeeding	56	9.70523	6.50294	9.80712	4.91557	10.1844	8.82748	9.69696	9.12874	10.8435	2.58136	8.41236	7.08416	0.564467	11	7	139	-1.4288	17.6719	0.12978	11.763	12.967	14.171	15.688	17.672	20.4	24.442	31.209	37.975	1.37159	1.37159	OV	7	58.2	349	27

## Sheet: week 61
Sample	Treatment	Grade	Gender	Age	BMI	Weight	Height	Ethnicity	Birth_records	Feeding_type	week	Total_bacteria	Firmicutes	Bacteroidetes	Gamma_proteobacteria	Prevotella	Roseburia	Ruminococcus	Faecalibacterium	Bacteroides	Akkermansia	Bifidobacterium	Lactobacillus	zscore.BMI	age_year	age_month	Month	L	M	S	SD4neg	SD3neg	SD2neg	SD1neg	SD0	SD1	SD2	SD3	SD4	z.indv	final_z.indv	BMI_for_age	MemoryMatchingGame	VAG_OverallPerformance	VAG_ResponseTimes	VAG_Lapses
BH291	SLR	G1_G3	Male	8.03	18.8121	28	122	Chinese	Vaginal delivery	Formular feeding	61	10.6664	6.46231	10.3334	2.51196	11.264	9.39322	9.55195	9.0799	11.4008	6.35717	8.6018	8.8519	-0.134291	8	3	99	-1.5101	15.8094	0.09651	11.521	12.434	13.346	14.447	15.809	17.548	19.862	23.134	26.406	1.5847	1.5847	OV	4	3.1	489	56
BH293	SLR	G1_G3	Female	8.03	17.7583	26	121	Akha	Vaginal delivery	Breastfeeding	61	9.44704	5.27061	9.01235	1.54267	10.1052	8.19938	8.45071	8.81921	10.0661	2.64579	7.86289	4.9225	-0.393027	8	3	99	-1.4125	15.7732	0.11424	10.914	11.927	12.94	14.188	15.773	17.866	20.784	25.2	29.617	0.955448	0.955448	Normal	4	1.7	492	59
BH344	SLR	G1_G3	Male	8.02	17.8359	24	116	Chinese	Vaginal delivery	Formular feeding	61	11.1888	6.73631	10.7373	1.47348	11.3346	9.59199	10.3515	9.41918	11.5179	8.91237	7.57102	7.64504	-0.373984	8	2	98	-1.4947	15.7848	0.09609	11.51	12.42	13.331	14.429	15.785	17.51	19.798	23.015	26.232	1.16205	1.16205	OV	3	3.3	595	54
BH282	SLR	G1_G3	Female	7.09	20.1559	30	122	Chinese	Caesarean section	Mixed feeding	61	11.1905	7.34798	10.594	2.14343	10.529	9.73869	10.083	9.69889	11.6644	7.74665	9.37676	7.8349	0.19563	7	9	93	-1.36	15.5979	0.11156	10.84	11.838	12.836	14.059	15.598	17.604	20.349	24.377	28.406	1.94013	1.94013	OV	5	4.7	469	56
BH343	SLR	G1_G3	Male	8.04	18.5075	28	123	Thai	Vaginal delivery	Breastfeeding	61	11.0681	7.02881	10.4334	1.76631	11.4035	9.78344	9.89048	9.15235	11.2759	5.14757	7.40795	6.11712	-0.20909	8	4	100	-1.5252	15.8344	0.09693	11.534	12.447	13.361	14.466	15.834	17.586	19.926	23.254	26.582	1.4322	1.4322	OV	5	2.9	488	59
BH298	SLR	G1_G3	Female	8.05	16.3496	22	116	Akha	Vaginal delivery	Breastfeeding	61	10.1237	6.19014	9.57224	2.63471	10.2165	9.28073	9.43547	8.5174	10.4418	6.10955	8.10141	5.56841	-0.738917	8	5	101	-1.427	15.8394	0.11513	10.943	11.962	12.98	14.238	15.839	17.962	20.94	25.491	30.042	0.269222	0.269222	Normal	2	3.1	480	57
BH327	SLR	G1_G3	Female	8.04	17.7999	20	106	Chinese	Caesarean section	Mixed feeding	61	10.7511	7.12256	9.67074	0.417242	10.6285	9.37886	9.85427	8.40331	10.7101	6.91821	7.30879	7.22661	-0.382818	8	4	100	-1.4199	15.8058	0.11469	10.928	11.944	12.959	14.212	15.806	17.914	20.862	25.345	29.829	0.953312	0.953312	Normal	3	17.1	409	50
BH321	SLR	G1_G3	Male	8.01	15.9722	23	120	Akha	Caesarean section	Breastfeeding	61	10.3511	6.04727	9.60285	0.772033	10.6819	8.48366	8.72718	8.52501	10.6995	6.67587	8.20966	6.48594	-0.83157	8	1	97	-1.479	15.7606	0.09567	11.498	12.407	13.317	14.412	15.761	17.473	19.736	22.899	26.061	0.13805	0.13805	Normal	6	10.6	408	51
BH336	SLR	G1_G3	Male	8.02	27.1947	56	143.5	Lahu	Caesarean section	Breastfeeding	61	11.0778	6.73601	10.6199	0.846323	10.2667	9.60521	7.76957	9.55347	11.5145	1.95306	8.05276	8.37448	1.92385	8	2	98	-1.4947	15.7848	0.09609	11.51	12.42	13.331	14.429	15.785	17.51	19.798	23.015	26.232	3.87472	4.29929	OB	7	18.7	422	39
BH347	SLR	G1_G3	Male	7.09	16.7966	25	122	Chinese	Caesarean section	Breastfeeding	61	11.6473	6.35846	11.2517	2.7252	12.4006	9.22501	9.21299	9.61578	12.0856	3.31782	7.64716	8.19676	-0.629172	7	9	93	-1.4126	15.6677	0.09406	11.451	12.356	13.26	14.343	15.668	17.331	19.497	22.457	25.416	0.70448	0.70448	Normal	7	8.2	151	16
BH294	SLR	G1_G3	Male	7.11	19.6597	26	115	Chinese	Vaginal delivery	Breastfeeding	61	10.7165	6.46376	10.3494	3.39883	11.4391	8.42506	8.52717	9.35131	11.3998	3.17141	7.94267	6.07134	0.0738152	7	11	95	-1.4464	15.7133	0.09486	11.474	12.381	13.288	14.377	15.713	17.401	19.615	22.673	25.732	2.01751	2.01751	OB	5	3.7	535	44
BH348	SLR	G1_G3	Male	7.08	28.4222	43	123	Thai Yai	Caesarean section	Formular feeding	61	11.9433	7.0176	11.5164	3.3641	12.5879	10.3218	9.54504	9.66006	12.2979	2.38285	8.5177	7.36753	2.22525	7	8	92	-1.3953	15.6455	0.09366	11.44	12.343	13.247	14.327	15.646	17.297	19.44	22.351	25.262	4.32531	5.08565	OB	7	3.4	452	57
BH328	SLR	G1_G3	Female	8.04	14.1233	20	119	Thai Yai	Caesarean section	Mixed feeding	61	10.9311	6.93656	10.4653	1.59485	11.5215	9.33113	9.89174	9.1102	11.4268	2.92609	8.41655	7.09519	-1.28553	8	4	100	-1.4199	15.8058	0.11469	10.928	11.944	12.959	14.212	15.806	17.914	20.862	25.345	29.829	-1.06412	-1.06412	Normal	5	0	474	51
BH295	SLR	G1_G3	Female	8.03	14.308	22	124	Thai Yai	Vaginal delivery	Breastfeeding	61	11.0331	6.76091	10.6835	3.25524	11.9418	9.71973	9.57953	8.8653	11.7684	5.66277	8.68787	8.04146	-1.24018	8	3	99	-1.4125	15.7732	0.11424	10.914	11.927	12.94	14.188	15.773	17.866	20.784	25.2	29.617	-0.914955	-0.914955	Normal	4	9.1	445	56
BH318	SLR	G1_G3	Female	7.08	26.2451	43	128	Akha	Vaginal delivery	Breastfeeding	61	10.3524	6.65695	9.73637	0.661293	10.1304	8.60316	9.6369	8.87906	10.8031	2.76602	8.75845	8.27303	1.69071	7	8	92	-1.3499	15.5723	0.1111	10.83	11.826	12.822	14.041	15.572	17.564	20.281	24.246	28.212	3.37197	3.50403	OB	6	14.8	346	29
BH332	SLR	G1_G3	Female	7.07	17.0467	26	123.5	Thai Yai	Caesarean section	Breastfeeding	61	10.8646	6.84433	10.3197	0.366341	10.3869	9.05325	10.0496	8.986	11.1574	8.18538	9.10148	7.74435	-0.567765	7	7	91	-1.3395	15.5476	0.11065	10.82	11.814	12.808	14.023	15.548	17.526	20.214	24.119	28.023	0.782646	0.782646	Normal	5	9.9	471	33
BH337	SLR	G1_G3	Female	7.1	14.7056	21	119.5	Thai Yai	Vaginal delivery	Breastfeeding	61	11.8032	7.16211	11.2555	2.6021	11.7543	9.41862	9.77007	9.59932	12.092	5.95666	8.52052	5.17394	-1.14255	7	10	94	-1.3697	15.6246	0.11201	10.851	11.851	12.852	14.078	15.625	17.645	20.418	24.51	28.601	-0.564271	-0.564271	Normal	7	6.7	476	55
BH305	SLR	G1_G3	Female	8.07	13.2204	22	129	Akha	Vaginal delivery	Formular feeding	61	11.014	6.02934	10.653	3.64504	12.0263	8.53304	9.1246	9.25305	11.7279	6.63646	8.24157	8.39233	-1.50723	8	7	103	-1.4398	15.909	0.11601	10.974	11.998	13.023	14.291	15.909	18.062	21.1	25.786	30.472	-1.82868	-1.82868	Normal	5	8.5	426	51
BH238	WR	G5_G6	Male	11.02	20.0872	35	132	Akha	Vaginal delivery	Breastfeeding	61	10.576	6.03124	10.326	5.22949	10.9887	9.11432	10.1251	8.65207	11.2694	3.96061	9.1437	6.91859	0.178778	11	2	134	-1.7881	17.0314	0.1115	12.09	13.103	14.117	15.385	17.031	19.287	22.637	28.357	34.077	1.28167	1.28167	OV	6	15.4	410	52
BH240	WR	G5_G6	Male	12.01	18.9349	32	130	Akha	Vaginal delivery	Breastfeeding	61	10.1604	5.64112	9.92116	3.80006	8.0188	7.99187	8.66895	8.75885	10.9352	7.26879	9.22226	5.46638	-0.104149	12	1	145	-1.7719	17.5877	0.11556	12.355	13.422	14.49	15.833	17.588	20.015	23.677	30.11	36.542	0.598693	0.598693	Normal	5	40.9	378	38
BH271	WR	G5_G6	Male	10.11	17.7515	30	130	Thai Yai	Caesarean section	Formular feeding	61	11.2409	7.11841	10.9132	3.80734	12.047	8.59052	10.1068	9.58433	11.8009	2.29675	9.7402	7.70071	-0.394714	10	11	131	-1.7847	16.8941	0.1103	12.025	13.026	14.027	15.276	16.894	19.102	22.362	27.863	33.365	0.429561	0.429561	Normal	6	18.8	405	47
BH221	WR	G5_G6	Male	10.08	22.9874	49	146	Chinese	Caesarean section	Breastfeeding	61	9.55263	5.88781	8.06069	2.19788	8.53077	9.19261	9.92085	9.07082	9.44987	1.07714	6.19553	5.68449	0.890854	10	8	128	-1.7777	16.7628	0.10906	11.964	12.952	13.941	15.172	16.763	18.923	22.09	27.367	32.643	2.21571	2.21571	OB	5	46.7	347	28
BH235	WR	G5_G6	Male	11	17.0096	31	135	Thai Yai	Vaginal delivery	Breastfeeding	61	11.2567	6.56985	10.8168	6.53257	12.0065	9.96212	9.96712	9.43526	11.7795	2.48186	7.84455	6.44225	-0.576865	11	0	132	-1.7862	16.9392	0.1107	12.046	13.051	14.056	15.312	16.939	19.163	22.452	28.027	33.602	0.0373282	0.0373282	Normal	5	10.1	394	44
BH241	WR	G5_G6	Male	11.02	19.4637	36	136	Akha	Caesarean section	Mixed feeding	61	10.9339	7.57702	10.675	6.36505	11.7333	9.33096	9.8807	9.51855	11.5853	6.12211	9.18902	7.70711	0.0256753	11	2	134	-1.7881	17.0314	0.1115	12.09	13.103	14.117	15.385	17.031	19.287	22.637	28.357	34.077	1.06506	1.06506	OV	7	14.3	401	53
BH230	WR	G5_G6	Male	11.09	22.167	41	136	Chinese	Vaginal delivery	Breastfeeding	61	9.6656	4.75543	9.24232	4.27511	10.319	9.31758	7.89271	8.50747	10.4798	2.34594	8.27866	6.15107	0.689406	11	9	141	-1.7828	17.3752	0.11415	12.253	13.3	14.347	15.66	17.375	19.741	23.293	29.487	35.681	1.73079	1.73079	OV	6	23.7	390	43
BH272	WR	G5_G6	Female	11.04	21.2351	37	132	Chinese	Vaginal delivery	Breastfeeding	61	10.5809	5.34294	10.2992	3.01698	11.4258	9.33319	8.87486	9.17863	11.2346	2.82215	8.44622	7.80882	0.460605	11	4	136	-1.4436	17.4847	0.12882	11.677	12.861	14.045	15.536	17.485	20.163	24.131	30.776	37.42	1.3154	1.3154	OV	5	18.5	384	45
BH277	WR	G5_G6	Female	11.07	29.9688	72	155	Chinese	Vaginal delivery	Breastfeeding	61	10.0029	4.49998	9.64111	2.02968	10.8357	8.50418	8.649	8.60589	10.7456	4.72009	8.09966	7.81903	2.60497	11	7	139	-1.4288	17.6719	0.12978	11.763	12.967	14.171	15.688	17.672	20.4	24.442	31.209	37.975	2.85732	2.85732	OB	7	1.9	621	51
BH263	WR	G5_G6	Female	11.03	18.2222	41	150	Thai	Vaginal delivery	Breastfeeding	61	11.0111	6.05806	10.6434	3.77483	11.9803	9.58301	9.99964	9.33565	11.7224	6.17531	8.13579	8.27418	-0.279134	11	3	135	-1.4482	17.4238	0.12849	11.65	12.827	14.004	15.487	17.424	20.086	24.029	30.63	37.231	0.33763	0.33763	Normal	4	56.3	349	25
BH261	WR	G5_G6	Female	11.02	18.3785	35	138	Akha	Vaginal delivery	Breastfeeding	61	10.349	5.96348	10.0334	5.1969	11.0646	8.93982	9.77114	9.0173	11.0562	6.10146	9.18156	5.37339	-0.240765	11	2	134	-1.4526	17.3637	0.12816	11.622	12.793	13.964	15.438	17.364	20.009	23.927	30.484	37.042	0.4254	0.4254	Normal	6	44.6	341	26
BH225	WR	G5_G6	Female	11.03	17.3333	39	150	Chinese	Vaginal delivery	Breastfeeding	61	9.97625	5.6158	9.69165	4.18085	10.6319	9.51611	9.01417	9.08304	10.79	7.70563	8.9123	8.02262	-0.49738	11	3	135	-1.4482	17.4238	0.12849	11.65	12.827	14.004	15.487	17.424	20.086	24.029	30.63	37.231	-0.0406672	-0.0406672	Normal	7	67.7	341	19
BH256	WR	G5_G6	Female	11.03	22.984	47	143	Chinese	Vaginal delivery	Breastfeeding	61	10.4359	6.54105	9.94085	4.31485	10.1271	8.97612	9.87731	8.70164	10.7706	2.63561	8.64377	8.27724	0.890015	11	3	135	-1.4482	17.4238	0.12849	11.65	12.827	14.004	15.487	17.424	20.086	24.029	30.63	37.231	1.77566	1.77566	OV	6	29.4	373	43
BH217	WR	G5_G6	Female	10.1	20.5389	42	143	Chinese	Caesarean section	Breastfeeding	61	11.0611	6.71174	10.8278	6.49357	12.3011	9.82757	10.3217	9.52404	11.9102	4.9728	9.3331	8.57104	0.289675	10	10	130	-1.4677	17.1316	0.12678	11.517	12.663	13.81	15.251	17.132	19.712	23.525	29.891	36.257	1.25617	1.25617	OV	7	0	480	56
BH247	WR	G5_G6	Female	12.08	24.0346	60	158	Chinese	Caesarean section	Breastfeeding	61	10.2927	5.67372	9.94047	4.66386	10.721	9.06439	9.62028	8.7294	10.9577	2.33399	8.33493	6.84905	1.14797	12	8	152	-1.3483	18.5333	0.13347	12.156	13.456	14.755	16.393	18.533	21.471	25.802	32.96	40.118	1.6428	1.6428	OV	4	42.6	362	39
BH215	WR	G5_G6	Female	11.05	19.7724	41	144	Chinese	Caesarean section	Breastfeeding	61	9.0028	4.75109	8.22729	2.58102	7.95037	7.98146	8.77094	7.33945	9.44681	1.61358	8.42428	4.6892	0.101472	11	5	137	-1.4389	17.5464	0.12914	11.706	12.896	14.087	15.586	17.546	20.241	24.234	30.92	37.606	0.849756	0.849756	Normal	8	44.8	357	32
BH211	WR	G5_G6	Female	11.06	24.864	53	146	Chinese	Vaginal delivery	Breastfeeding	61	10.2518	6.08988	9.78309	4.36174	10.6655	9.27349	9.73835	9.45166	11.0271	6.61373	8.2687	5.53547	1.35159	11	6	138	-1.4339	17.6088	0.12946	11.734	12.931	14.129	15.637	17.609	20.32	24.338	31.064	37.79	2.10233	2.10233	OB	6	55.6	332	17
BH243	WR	G5_G6	Female	11.01	18.6557	33	133	Thai Yai	Vaginal delivery	Breastfeeding	61	10.6922	6.51944	10.499	6.05956	11.6131	9.45525	9.79648	9.05008	11.4777	7.89697	7.89776	5.68681	-0.172712	11	1	133	-1.4567	17.3044	0.12782	11.595	12.76	13.925	15.39	17.304	19.933	23.825	30.336	36.847	0.557171	0.557171	Normal	5	18.9	412	50
BH279	WR	G5_G6	Female	11.03	23.4952	55	153	Akha	Caesarean section	Breastfeeding	61	10.8762	6.76482	10.5044	2.32952	11.6199	9.81865	9.83054	8.97148	11.5651	3.15487	8.78154	7.03948	1.01554	11	3	135	-1.4482	17.4238	0.12849	11.65	12.827	14.004	15.487	17.424	20.086	24.029	30.63	37.231	1.8885	1.8885	OV	5	25.4	393	47
BH264	WR	G5_G6	Male	12.07	20.7369	43	144	Chinese	Vaginal delivery	Breastfeeding	61	11.0086	6.07716	10.5277	3.764	11.9534	9.36175	8.66307	9.02126	11.5313	4.62899	9.58836	7.18836	0.338284	12	7	151	-1.7461	17.9292	0.11751	12.52	13.622	14.724	16.112	17.929	20.449	24.263	30.998	37.732	1.09331	1.09331	OV	8	18	334	20
BH216	WR	G5_G6	Male	12.01	21.5169	44	143	Akha	Vaginal delivery	Breastfeeding	61	10.9603	6.33402	10.6783	5.78296	11.6973	9.94323	9.83918	9.43555	11.6617	4.56497	8.61387	5.33403	0.529811	12	1	145	-1.7719	17.5877	0.11556	12.355	13.422	14.49	15.833	17.588	20.015	23.677	30.11	36.542	1.46722	1.46722	OV	6	41.3	369	33
BH237	WR	G5_G6	Male	12.06	17.9688	46	160	Thai	Caesarean section	Breastfeeding	61	10.9691	6.67458	10.6602	5.66997	10.8256	9.89363	9.7531	9.23714	11.6711	7.8897	9.12897	6.34319	-0.341368	12	6	150	-1.7511	17.8704	0.1172	12.492	13.588	14.684	16.063	17.87	20.375	24.165	30.854	37.543	0.0466053	0.0466053	Normal	6	17.6	423	51
BH205	WR	G5_G6	Male	12.01	21.0772	56	163	Thai Yai	Vaginal delivery	Breastfeeding	61	11.0579	7.60405	10.4948	5.99073	11.5392	8.94636	10.4068	9.65748	11.5066	1.5123	8.85697	5.54935	0.42184	12	1	145	-1.7719	17.5877	0.11556	12.355	13.422	14.49	15.833	17.588	20.015	23.677	30.11	36.542	1.3399	1.3399	OV	7	37.3	379	34
BH206	WR	G5_G6	Male	12	12.8906	33	160	Thai Yai	Vaginal delivery	Breastfeeding	61	10.5486	6.32332	10.0952	5.21865	11.0413	9.35308	9.37519	8.84954	11.2289	8.548	9.3319	6.55854	-1.58819	12	0	144	-1.7751	17.5334	0.11522	12.328	13.391	14.453	15.788	17.533	19.946	23.581	29.957	36.333	-3.55157	-3.47078	SVThinness	6	51	317	13
BH258	WR	G5_G6	Male	11.05	16.2197	30	136	Thai	Vaginal delivery	Breastfeeding	61	10.6508	5.85067	10.2795	4.6285	10.7892	9.17737	9.75042	9.06587	11.2733	3.80318	7.00528	7.25689	-0.770802	11	5	137	-1.788	17.1746	0.11266	12.157	13.185	14.212	15.499	17.175	19.477	22.915	28.846	34.776	-0.534629	-0.534629	Normal	7	22.6	382	48
BH280	WR	G5_G6	Male	12.06	33.3276	77	152	Thai	Vaginal delivery	Breastfeeding	61	10.945	7.06541	10.418	3.38155	11.4237	10.1972	9.38083	9.41362	11.5029	8.00149	7.54649	7.31836	3.42964	12	6	150	-1.7511	17.8704	0.1172	12.492	13.588	14.684	16.063	17.87	20.375	24.165	30.854	37.543	3.23657	3.36985	OB	7	37.1	367	36
BH276	WR	G5_G6	Male	12	20.9275	44	145	Thai	Caesarean section	Breastfeeding	61	9.7932	5.113	9.38265	1.18063	9.4037	8.77098	9.03991	7.97846	10.4807	2.83362	8.53447	5.82657	0.385078	12	0	144	-1.7751	17.5334	0.11522	12.328	13.391	14.453	15.788	17.533	19.946	23.581	29.957	36.333	1.31798	1.31798	OV	6	8.2	405	56
BH248	WR	G5_G6	Male	11.09	22.0604	53	155	Thai Yai	Caesarean section	Breastfeeding	61	10.9825	6.96241	10.6767	5.33335	10.2819	9.58121	10.2226	9.70394	11.649	6.19898	10.1045	6.013	0.663233	11	9	141	-1.7828	17.3752	0.11415	12.253	13.3	14.347	15.66	17.375	19.741	23.293	29.487	35.681	1.70332	1.70332	OV	6	66.7	317	16
BH228	WR	G5_G6	Female	12.03	18.3495	37	142	Akha	Vaginal delivery	Breastfeeding	61	10.3494	6.32776	10.1863	5.25771	11.0915	9.6691	9.44676	8.83457	11.1816	2.62552	8.3194	6.90814	-0.247875	12	3	147	-1.3819	18.1967	0.13214	12.003	13.265	14.526	16.117	18.197	21.055	25.282	32.316	39.35	0.0629314	0.0629314	Normal	7	51.5	352	31
BH207	WR	G5_G6	Female	12.01	16.8242	42	158	Chinese	Vaginal delivery	Breastfeeding	61	11.0782	5.71282	10.7638	6.50654	12.0789	8.92295	9.30594	8.95214	11.8829	3.36357	9.06471	8.53144	-0.62238	12	1	145	-1.3945	18.063	0.13158	11.942	13.189	14.436	16.008	18.063	20.889	25.072	32.047	39.023	-0.567596	-0.567596	Normal	6	65.1	338	22
BH270	WR	G5_G6	Female	12.07	20.5389	42	143	Thai Yai	Caesarean section	Breastfeeding	61	11.0978	7.34555	10.8791	3.9822	12.0722	9.8499	10.0508	9.5167	11.735	3.39193	8.9247	7.60397	0.289675	12	7	151	-1.3553	18.466	0.13321	12.126	13.418	14.709	16.338	18.466	21.388	25.699	32.835	39.97	0.743751	0.743751	Normal	7	15.4	309	20
BH224	WR	G5_G6	Female	12.02	17.3469	34	140	Thai	Vaginal delivery	Breastfeeding	61	10.0336	6.0308	9.65138	4.43203	10.8992	9.27744	9.4665	8.56515	10.7208	5.63088	9.42093	8.5347	-0.494039	12	2	146	-1.3883	18.1297	0.13186	11.973	13.227	14.481	16.062	18.13	20.972	25.177	32.182	39.187	-0.345181	-0.345181	Normal	5	14.1	415	55
BH227	WR	G5_G6	Female	12.06	17.827	38	146	Thai	Vaginal delivery	Breastfeeding	61	11.1659	7.26087	10.8747	6.48082	11.9782	9.92657	10.0045	9.56068	11.7968	6.36459	8.31985	7.13217	-0.376175	12	6	150	-1.3621	18.3986	0.13295	12.095	13.379	14.663	16.282	18.399	21.305	25.596	32.708	39.82	-0.242569	-0.242569	Normal	5	49.3	347	27
BH265	WR	G5_G6	Female	12.05	17.5431	40	151	Lahu	Vaginal delivery	Breastfeeding	61	10.9674	5.94624	10.6672	3.68173	11.87	9.10465	9.64812	9.4329	11.6849	5.80967	7.16369	6.53315	-0.445879	12	5	149	-1.3689	18.3312	0.13268	12.065	13.341	14.618	16.227	18.331	21.222	25.491	32.579	39.666	-0.34137	-0.34137	Normal	6	49.3	354	32
BH236	WR	G5_G6	Female	11.09	31.5776	72	151	Akha	Vaginal delivery	Breastfeeding	61	9.36821	5.04683	8.76891	2.87862	9.82725	8.96655	8.82319	8.66721	10.1152	4.84476	8.59861	7.22901	2.99997	11	9	141	-1.418	17.8001	0.1304	11.822	13.04	14.258	15.793	17.8	20.561	24.651	31.493	38.335	3.00914	3.01236	OB	6	52.2	352	30
BH267	WR	G5_G6	Female	12.01	18.3143	44	155	Thai	Vaginal delivery	Breastfeeding	61	10.3211	6.24417	9.98967	1.76579	10.0698	8.39043	9.63575	8.56399	10.9151	3.91886	9.12997	7.94302	-0.256537	12	1	145	-1.3945	18.063	0.13158	11.942	13.189	14.436	16.008	18.063	20.889	25.072	32.047	39.023	0.103982	0.103982	Normal	6	25.8	372	45
BH212	WR	G5_G6	Female	12.04	14.6788	39	163	Thai	Caesarean section	Breastfeeding	61	9.27054	4.54832	8.97844	3.58201	8.33676	8.12776	8.52119	8.37469	10.2377	7.85505	8.02198	5.5363	-1.14915	12	4	148	-1.3755	18.2639	0.13241	12.034	13.303	14.572	16.172	18.264	21.138	25.387	32.448	39.509	-1.92524	-1.92524	Normal	6	15	404	50
BH244	WR	G5_G6	Female	12.06	19.9792	48	155	Akha	Vaginal delivery	Breastfeeding	61	10.0087	5.47006	9.62267	4.69098	10.7036	9.1574	9.09991	8.5695	10.7987	6.80635	7.81598	7.10859	0.15225	12	6	150	-1.3621	18.3986	0.13295	12.095	13.379	14.663	16.282	18.399	21.305	25.596	32.708	39.82	0.586378	0.586378	Normal	8	44.4	361	34
BH214	WR	G5_G6	Female	11.08	21.7014	45	144	Chinese	Caesarean section	Breastfeeding	61	10.0286	5.56033	9.74416	4.75925	10.7859	9.57586	9.35273	8.70892	10.8579	4.84211	9.13706	6.7203	0.575097	11	8	140	-1.4235	17.7357	0.13009	11.792	13.003	14.214	15.74	17.736	20.48	24.546	31.351	38.155	1.3483	1.3483	OV	5	52.9	352	32

## Sheet: week 71
Sample	Treatment	Grade	Gender	Age	BMI	Weight	Height	Ethnicity	Birth_records	Feeding_type	week	Total_bacteria	Firmicutes	Bacteroidetes	Gamma_proteobacteria	Prevotella	Roseburia	Ruminococcus	Faecalibacterium	Bacteroides	Akkermansia	Bifidobacterium	Lactobacillus	zscore.BMI	age_year	age_month	Month	L	M	S	SD4neg	SD3neg	SD2neg	SD1neg	SD0	SD1	SD2	SD3	SD4	z.indv	final_z.indv	BMI_for_age	MemoryMatchingGame	VAG_OverallPerformance	VAG_ResponseTimes	VAG_Lapses
BH291	SLR	G1_G3	Male	8.05	18.5075	28	123	Chinese	Vaginal delivery	Formular feeding	71	10.7996	7.66535	9.98805	6.98379	12.3088	10.3108	9.47966	9.71534	11.3215	6.29304	8.53767	8.78777	-0.212877	8	5	101	-1.5399	15.8597	0.09735	11.546	12.461	13.376	14.484	15.86	17.624	19.99	23.376	26.761	1.41154	1.41154	OV	4	2.6	757	49
BH293	SLR	G1_G3	Female	8.05	17.7583	26	121	Akha	Vaginal delivery	Breastfeeding	71	8.64867	4.92891	7.20988	3.09573	9.36887	8.40341	8.05882	7.92947	8.86514	2.49649	7.71358	4.77319	-0.395273	8	5	101	-1.427	15.8394	0.11513	10.943	11.962	12.98	14.238	15.839	17.962	20.94	25.491	30.042	0.916462	0.916462	Normal	5	4.3	445	61
BH344	SLR	G1_G3	Male	8.04	18.5791	25	116	Chinese	Vaginal delivery	Formular feeding	71	10.3544	7.3765	8.82661	5.38348	10.9591	9.29931	9.57186	9.33675	10.0824	8.294	6.95264	7.02667	-0.195452	8	4	100	-1.5252	15.8344	0.09693	11.534	12.447	13.361	14.466	15.834	17.586	19.926	23.254	26.582	1.46349	1.46349	OV	4	0	591	56
BH282	SLR	G1_G3	Female	7.11	20.8277	31	122	Chinese	Caesarean section	Mixed feeding	71	10.1695	7.3031	9.19287	5.6534	10.4401	8.97537	9.16743	8.74834	10.5246	7.64225	9.27237	7.73051	0.352029	7	11	95	-1.379	15.6523	0.11246	10.862	11.865	12.868	14.099	15.652	17.687	20.489	24.644	28.799	2.09955	2.09955	OB	5	3.3	476	54
BH343	SLR	G1_G3	Male	8.06	17.8465	27	123	Thai	Vaginal delivery	Breastfeeding	71	10.6709	7.02111	9.96888	6.8193	12.1823	10.1818	9.01002	8.838	11.1283	4.97978	7.24016	5.94933	-0.373806	8	6	102	-1.5542	15.8855	0.09778	11.558	12.475	13.392	14.503	15.886	17.663	20.056	23.5	26.945	1.08897	1.08897	OV	5	3.7	514	52
BH298	SLR	G1_G3	Female	8.07	17.0927	23	116	Akha	Vaginal delivery	Breastfeeding	71	10.2828	6.75439	9.43179	6.47554	11.7563	9.65241	8.44277	9.20598	10.9145	6.19972	8.19158	5.65858	-0.557327	8	7	103	-1.4398	15.909	0.11601	10.974	11.998	13.023	14.291	15.909	18.062	21.1	25.786	30.472	0.587757	0.587757	Normal	2	1.6	494	53
BH327	SLR	G1_G3	Female	8.06	19.5799	22	106	Chinese	Caesarean section	Mixed feeding	71	10.3427	7.40122	9.19864	5.74634	11.4562	9.86996	9.47924	8.70638	10.6436	7.15728	7.54785	7.46567	0.0482247	8	6	102	-1.4336	15.8738	0.11557	10.958	11.98	13.001	14.264	15.874	18.012	21.019	25.638	30.256	1.568	1.568	OV	5	6.3	456	54
BH321	SLR	G1_G3	Male	8.03	16.6667	24	120	Akha	Caesarean section	Breastfeeding	71	10.3412	6.13214	9.52492	6.08205	11.9331	9.93048	8.51018	9.22734	11.0607	7.41606	8.94985	7.22614	-0.661065	8	3	99	-1.5101	15.8094	0.09651	11.521	12.434	13.346	14.447	15.809	17.548	19.862	23.134	26.406	0.525909	0.525909	Normal	7	5.9	485	51
BH336	SLR	G1_G3	Male	8.04	26.7091	55	143.5	Lahu	Caesarean section	Breastfeeding	71	9.17772	5.8553	7.66582	3.42375	9.25983	8.44015	6.43544	8.3531	9.35959	1.16115	7.26086	7.58258	1.78396	8	4	100	-1.5252	15.8344	0.09693	11.534	12.447	13.361	14.466	15.834	17.586	19.926	23.254	26.582	3.71693	4.03814	OB	7	30.4	352	32
BH347	SLR	G1_G3	Male	7.11	17.4684	26	122	Chinese	Caesarean section	Breastfeeding	71	10.31	5.85838	9.63927	6.07967	11.8944	8.74242	7.81075	9.29095	10.9382	2.78969	7.11903	7.66863	-0.465862	7	11	95	-1.4464	15.7133	0.09486	11.474	12.381	13.288	14.377	15.713	17.401	19.615	22.673	25.732	1.03497	1.03497	OV	6	3	486	56
BH294	SLR	G1_G3	Male	8.2	20.4159	27	115	Chinese	Vaginal delivery	Breastfeeding	71	9.84744	6.16994	9.19261	5.79855	11.3428	8.91628	7.96855	9.0157	10.4948	3.11085	7.88211	6.01078	0.251755	8	20	116	-1.7116	16.3004	0.10391	11.749	12.697	13.645	14.814	16.3	18.276	21.074	25.451	29.828	1.79794	1.79794	OV	5	1.7	551	53
BH348	SLR	G1_G3	Male	7.1	27.7613	42	123	Thai Yai	Caesarean section	Formular feeding	71	10.3079	5.74885	9.77414	6.3037	11.8356	9.68185	8.18978	9.08398	10.9448	2.22649	8.36135	7.21117	2.04013	7	10	94	-1.4297	15.6903	0.09445	11.463	12.368	13.274	14.36	15.69	17.366	19.555	22.563	25.571	4.13009	4.72809	OB	5	1.6	477	59
BH328	SLR	G1_G3	Female	8.06	13.4171	19	119	Thai Yai	Caesarean section	Mixed feeding	71	9.75286	6.48231	8.61936	4.82383	11.0177	9.1641	8.93028	8.62021	10.0677	2.76973	8.26018	6.93883	-1.45223	8	6	102	-1.4336	15.8738	0.11557	10.958	11.98	13.001	14.264	15.874	18.012	21.019	25.638	30.256	-1.64518	-1.64518	Normal	5	7	461	53
BH295	SLR	G1_G3	Female	8.05	13.6576	21	124	Thai Yai	Vaginal delivery	Breastfeeding	71	10.4267	7.48023	9.50875	6.31653	11.7462	9.59453	9.5041	9.32336	10.9858	5.72316	8.74827	8.10186	-1.39367	8	5	101	-1.427	15.8394	0.11513	10.943	11.962	12.98	14.238	15.839	17.962	20.94	25.491	30.042	-1.43349	-1.43349	Normal	6	8.3	536	54
BH318	SLR	G1_G3	Female	7.1	26.8555	44	128	Akha	Vaginal delivery	Breastfeeding	71	10.2741	6.41856	9.39568	6.20291	11.7464	9.46493	8.89599	8.76129	10.859	2.8763	8.86872	8.38331	1.8196	7	10	94	-1.3697	15.6246	0.11201	10.851	11.851	12.852	14.078	15.625	17.645	20.418	24.51	28.601	3.41398	3.57332	OB	8	8.7	376	32
BH332	SLR	G1_G3	Female	7.1	17.7023	27	123.5	Thai Yai	Caesarean section	Breastfeeding	71	10.4931	7.33742	9.60902	5.59824	11.059	9.10994	9.7661	8.84806	10.761	7.81814	8.73424	7.37711	-0.408918	7	10	94	-1.3697	15.6246	0.11201	10.851	11.851	12.852	14.078	15.625	17.645	20.418	24.51	28.601	1.02452	1.02452	OV	4	6.6	726	46
BH337	SLR	G1_G3	Female	8.01	14.0054	20	119.5	Thai Yai	Vaginal delivery	Breastfeeding	71	10.241	5.54178	9.61709	6.20139	11.6175	9.41149	8.4195	8.60576	10.8274	5.57073	8.13459	4.78801	-1.30901	8	1	97	-1.3966	15.7107	0.11335	10.887	11.895	12.902	14.142	15.711	17.774	20.634	24.918	29.203	-1.09956	-1.09956	Normal	6	5	518	52
BH305	SLR	G1_G3	Female	8.1	14.4222	24	129	Akha	Vaginal delivery	Formular feeding	71	10.5195	6.67169	9.70578	6.57912	11.982	9.66623	9.14131	9.01858	11.2541	6.61309	8.2182	8.36896	-1.20752	8	10	106	-1.4561	16.0194	0.11731	11.023	12.057	13.092	14.375	16.019	18.219	21.346	26.236	31.127	-0.967421	-0.967421	Normal	4	13.2	450	53
BH238	WR	G5_G6	Male	11.05	19.5133	34	132	Akha	Vaginal delivery	Breastfeeding	71	10.5043	7.37126	10.6492	6.62284	11.9439	9.64915	9.34285	9.02863	11.0759	3.9706	9.15369	6.92858	0.032008	11	5	137	-1.788	17.1746	0.11266	12.157	13.185	14.212	15.499	17.175	19.477	22.915	28.846	34.776	1.01316	1.01316	OV	5	30.2	390	40
BH240	WR	G5_G6	Male	12.03	19.5266	33	130	Akha	Vaginal delivery	Breastfeeding	71	9.66232	5.73669	9.83336	4.58509	9.74687	8.49181	8.6857	8.37154	10.358	7.14224	9.09572	5.33984	0.0352491	12	3	147	-1.7645	17.6985	0.11623	12.408	13.487	14.566	15.923	17.698	20.157	23.871	30.412	36.952	0.776447	0.776447	Normal	5	29.5	370	41
BH271	WR	G5_G6	Male	11.01	18.3432	31	130	Thai Yai	Caesarean section	Formular feeding	71	9.72923	6.67593	9.85264	4.59382	10.807	9.0933	9.14506	9.04207	10.1905	2.27	9.71345	7.67396	-0.252881	11	1	133	-1.7873	16.985	0.1111	12.068	13.077	14.087	15.348	16.985	19.224	22.544	28.192	33.839	0.646929	0.646929	Normal	6	23.8	393	47
BH221	WR	G5_G6	Male	10.1	22.5183	48	146	Chinese	Caesarean section	Breastfeeding	71	10.5513	7.22165	10.5279	5.77288	10.8081	10.4981	9.25358	9.86222	11.1366	1.27316	6.39155	5.88052	0.76363	10	10	130	-1.7828	16.8497	0.10989	12.004	13.001	13.998	15.241	16.85	19.042	22.271	27.698	33.125	2.0606	2.0606	OB	5	35.4	360	35
BH235	WR	G5_G6	Male	11.03	16.4609	30	135	Thai Yai	Vaginal delivery	Breastfeeding	71	10.9825	7.32918	11.0877	7.09846	12.4215	9.73214	9.97686	9.71038	11.5907	2.92051	8.2832	6.8809	-0.711162	11	3	135	-1.7884	17.0784	0.11189	12.112	13.13	14.148	15.422	17.078	19.349	22.729	28.52	34.311	-0.34021	-0.34021	Normal	6	11.8	378	32
BH241	WR	G5_G6	Male	11.04	18.923	35	136	Akha	Caesarean section	Mixed feeding	71	10.0653	7.91022	9.4529	4.96192	10.1991	8.67173	9.03929	8.92522	9.86233	5.68952	8.75643	7.27452	-0.111713	11	4	136	-1.7884	17.1262	0.11228	12.134	13.157	14.18	15.461	17.126	19.413	22.822	28.684	34.545	0.813814	0.813814	Normal	6	30.1	350	31
BH230	WR	G5_G6	Male	12	22.167	41	136	Chinese	Vaginal delivery	Breastfeeding	71	10.2648	5.88596	10.4049	6.4384	11.821	9.60575	8.02695	9.25478	10.9836	2.75236	8.68508	6.5575	0.678089	12	0	144	-1.7751	17.5334	0.11522	12.328	13.391	14.453	15.788	17.533	19.946	23.581	29.957	36.333	1.66475	1.66475	OV	5	12.7	423	46
BH272	WR	G5_G6	Female	11.06	21.809	38	132	Chinese	Vaginal delivery	Breastfeeding	71	10.8272	6.90254	11.0461	6.94983	12.2857	9.3678	9.15281	9.41189	11.5352	3.17053	8.7946	8.1572	0.590938	11	6	138	-1.4339	17.6088	0.12946	11.734	12.931	14.129	15.637	17.609	20.32	24.338	31.064	37.79	1.42304	1.42304	OV	6	51.7	353	27
BH277	WR	G5_G6	Female	11.09	30.8012	74	155	Chinese	Vaginal delivery	Breastfeeding	71	10.7775	6.98068	9.85524	6.93775	12.2408	9.6977	8.17529	9.47954	11.2976	4.69359	8.07316	7.79253	2.78028	11	9	141	-1.418	17.8001	0.1304	11.822	13.04	14.258	15.793	17.8	20.561	24.651	31.493	38.335	2.92295	2.92295	OB	3	0	2261	36
BH263	WR	G5_G6	Female	11.05	19.5556	44	150	Thai	Vaginal delivery	Breastfeeding	71	9.94525	6.69139	10.0678	5.2023	10.2612	9.12675	9.24896	8.87569	10.5914	6.11987	8.08035	8.21874	0.0422923	11	5	137	-1.4389	17.5464	0.12914	11.706	12.896	14.087	15.586	17.546	20.241	24.234	30.92	37.606	0.777281	0.777281	Normal	4	55	348	26
BH261	WR	G5_G6	Female	11.05	19.4287	37	138	Akha	Vaginal delivery	Breastfeeding	71	10.0733	6.75196	10.2096	5.61754	11.443	9.44797	8.35774	9.46642	10.7607	6.34228	9.42238	5.61421	0.0114047	11	5	137	-1.4389	17.5464	0.12914	11.706	12.896	14.087	15.586	17.546	20.241	24.234	30.92	37.606	0.733959	0.733959	Normal	5	14.3	157	18
BH225	WR	G5_G6	Female	11.06	18.2222	41	150	Chinese	Vaginal delivery	Breastfeeding	71	10.2509	6.55924	10.2742	5.84179	11.1699	9.64576	9.68548	8.96047	10.9167	7.62847	8.83514	7.94546	-0.282334	11	6	138	-1.4339	17.6088	0.12946	11.734	12.931	14.129	15.637	17.609	20.32	24.338	31.064	37.79	0.258118	0.258118	Normal	7	65.2	328	18
BH256	WR	G5_G6	Female	11.06	22.495	46	143	Chinese	Vaginal delivery	Breastfeeding	71	10.4772	6.98743	10.5457	6.42243	11.7778	9.8739	9.19906	9.23754	11.0468	2.7425	8.75066	8.38413	0.757955	11	6	138	-1.4339	17.6088	0.12946	11.734	12.931	14.129	15.637	17.609	20.32	24.338	31.064	37.79	1.59521	1.59521	OV	6	49.2	358	30
BH217	WR	G5_G6	Female	11	20.5389	42	143	Chinese	Caesarean section	Breastfeeding	71	10.4499	7.09457	10.1078	5.46725	10.6245	9.24125	9.91998	9.16351	10.5981	4.71716	9.07746	8.3154	0.281707	11	0	132	-1.4606	17.2459	0.12748	11.569	12.727	13.885	15.343	17.246	19.859	23.725	30.189	36.653	1.20982	1.20982	OV	7	1.6	465	55
BH247	WR	G5_G6	Female	12.1	23.2335	58	158	Chinese	Caesarean section	Breastfeeding	71	10.3257	6.73931	10.3431	5.46306	11.2354	9.26311	9.3717	9.16921	10.9212	2.59975	8.60069	7.1148	0.93775	12	10	154	-1.3341	18.6677	0.13397	12.217	13.531	14.846	16.503	18.668	21.637	26.007	33.204	40.402	1.41642	1.41642	OV	5	30.6	377	42
BH215	WR	G5_G6	Female	11.08	19.2901	40	144	Chinese	Caesarean section	Breastfeeding	71	9.66742	5.53068	9.79349	4.77538	9.77347	10.4706	9.26542	8.70918	10.2897	2.45007	9.26076	5.52568	-0.0223324	11	8	140	-1.4235	17.7357	0.13009	11.792	13.003	14.214	15.74	17.736	20.48	24.546	31.351	38.155	0.608689	0.608689	Normal	6	46.9	358	33
BH211	WR	G5_G6	Female	11.08	25.3331	54	146	Chinese	Vaginal delivery	Breastfeeding	71	10.2456	5.7616	10.5492	5.61346	11.0622	8.75126	9.60291	9.34715	11.0186	6.68717	8.34213	5.60891	1.44895	11	8	140	-1.4235	17.7357	0.13009	11.792	13.003	14.214	15.74	17.736	20.48	24.546	31.351	38.155	2.14931	2.14931	OB	7	57	324	17
BH243	WR	G5_G6	Female	11.03	18.6557	33	133	Thai Yai	Vaginal delivery	Breastfeeding	71	10.4237	7.66236	10.368	5.57313	11.1825	9.64154	9.99748	9.1973	10.7765	8.09119	8.09198	5.88103	-0.176805	11	3	135	-1.4482	17.4238	0.12849	11.65	12.827	14.004	15.487	17.424	20.086	24.029	30.63	37.231	0.506205	0.506205	Normal	6	23.3	370	42
BH279	WR	G5_G6	Female	11.06	23.0681	54	153	Akha	Caesarean section	Breastfeeding	71	10.3905	7.77293	9.21012	5.71127	11.3922	10.4298	9.42993	9.52366	10.768	3.15604	8.78271	7.04064	0.897479	11	6	138	-1.4339	17.6088	0.12946	11.734	12.931	14.129	15.637	17.609	20.32	24.338	31.064	37.79	1.72955	1.72955	OV	7	21.9	403	45
BH264	WR	G5_G6	Male	12.1	20.7369	43	144	Chinese	Vaginal delivery	Breastfeeding	71	9.93124	6.33105	9.82341	5.6404	11.2649	9.49631	8.30959	8.82507	10.3774	4.66757	9.62694	7.22694	0.32991	12	10	154	-1.7293	18.1096	0.11841	12.609	13.729	14.849	16.26	18.11	20.675	24.559	31.417	38.275	1.01996	1.01996	OV	7	30.7	325	15
BH216	WR	G5_G6	Male	12.03	20.5389	42	143	Akha	Vaginal delivery	Breastfeeding	71	10.551	6.98625	10.5753	5.9957	11.2279	10.5887	9.73615	9.33209	11.1097	4.69013	8.73903	5.4592	0.281707	12	3	147	-1.7645	17.6985	0.11623	12.408	13.487	14.566	15.923	17.698	20.157	23.871	30.412	36.952	1.12622	1.12622	OV	7	49.3	348	31
BH237	WR	G5_G6	Male	12.09	17.9688	46	160	Thai	Caesarean section	Breastfeeding	71	10.6244	7.63889	10.5727	6.02461	10.8569	10.3289	9.20961	9.69526	11.0486	7.77037	9.00964	6.22386	-0.344047	12	9	153	-1.7352	18.0488	0.11811	12.579	13.693	14.807	16.21	18.049	20.599	24.46	31.278	38.096	-0.0377805	-0.0377805	Normal	6	41.9	363	35
BH205	WR	G5_G6	Male	12.03	20.7008	55	163	Thai Yai	Vaginal delivery	Breastfeeding	71	10.4103	7.1043	10.3606	1.66174	11.1214	10.3213	9.63319	9.75795	10.573	1.60507	8.94974	5.64212	0.321129	12	3	147	-1.7645	17.6985	0.11623	12.408	13.487	14.566	15.923	17.698	20.157	23.871	30.412	36.952	1.17781	1.17781	OV	6	31.5	358	30
BH206	WR	G5_G6	Male	12.02	12.5	32	160	Thai Yai	Vaginal delivery	Breastfeeding	71	10.1327	6.44208	10.2679	1.25243	10.0003	9.7054	9.562	8.82596	10.667	8.28211	9.06601	6.29264	-1.67552	12	2	146	-1.7684	17.6427	0.1159	12.381	13.454	14.528	15.877	17.643	20.086	23.774	30.262	36.75	-4.09494	-3.88927	SVThinness	6	22	309	19
BH258	WR	G5_G6	Male	11.07	15.1384	28	136	Thai	Vaginal delivery	Breastfeeding	71	9.75195	6.55423	9.92455	5.11566	10.9837	9.25634	8.96466	8.65072	10.3343	3.53205	6.73415	6.98576	-1.03315	11	7	139	-1.7861	17.2734	0.11342	12.204	13.241	14.278	15.578	17.273	19.607	23.104	29.169	35.235	-1.31171	-1.31171	Normal	8	17.4	391	47
BH280	WR	G5_G6	Male	12.08	34.1932	79	152	Thai	Vaginal delivery	Breastfeeding	71	11.11	8.0147	10.0636	7.21873	12.5543	10.7046	9.06077	10.0828	11.7017	8.15171	7.6967	7.46857	3.60612	12	8	152	-1.7408	17.9887	0.11781	12.55	13.658	14.766	16.161	17.989	20.524	24.362	31.138	37.915	3.28205	3.45081	OB	7	62.1	335	22
BH276	WR	G5_G6	Male	12.02	21.8787	46	145	Thai	Caesarean section	Breastfeeding	71	9.9071	6.33007	8.9937	4.93196	10.0116	9.3655	8.98194	9.11421	10.4965	2.8878	8.58865	5.88075	0.607912	12	2	146	-1.7684	17.6427	0.1159	12.381	13.454	14.528	15.877	17.643	20.086	23.774	30.262	36.75	1.54428	1.54428	OV	6	3.1	435	63
BH248	WR	G5_G6	Male	12	21.2279	51	155	Thai Yai	Caesarean section	Breastfeeding	71	10.0629	6.35233	9.92693	4.74596	10.1356	9.56828	9.25251	8.75023	10.374	5.79201	9.69753	5.60602	0.449455	12	0	144	-1.7751	17.5334	0.11522	12.328	13.391	14.453	15.788	17.533	19.946	23.581	29.957	36.333	1.40721	1.40721	OV	6	40.7	343	27
BH228	WR	G5_G6	Female	12.05	19.3414	39	142	Akha	Vaginal delivery	Breastfeeding	71	10.13	6.67611	9.99171	5.53361	11.0046	9.58458	8.95493	9.27617	10.3681	2.32062	8.0145	6.60324	-0.00984799	12	5	149	-1.3689	18.3312	0.13268	12.065	13.341	14.618	16.227	18.331	21.222	25.491	32.579	39.666	0.389819	0.389819	Normal	6	56.5	341	24
BH207	WR	G5_G6	Female	12.04	16.4237	41	158	Chinese	Vaginal delivery	Breastfeeding	71	11.0799	6.95944	11.2929	3.7118	12.5627	8.92184	9.94137	10.0276	11.68	3.20382	8.90496	8.37169	-0.720232	12	4	148	-1.3755	18.2639	0.13241	12.034	13.303	14.572	16.172	18.264	21.138	25.387	32.448	39.509	-0.863631	-0.863631	Normal	7	53.2	352	29
BH270	WR	G5_G6	Female	12.09	19.5609	40	143	Thai Yai	Caesarean section	Breastfeeding	71	10.2482	6.67881	10.5342	6.28709	11.7866	9.64932	8.31049	9.45166	11.0235	3.62648	9.15924	7.83851	0.0435835	12	9	153	-1.3413	18.6006	0.13372	12.187	13.494	14.8	16.448	18.601	21.554	25.905	33.083	40.261	0.364007	0.364007	Normal	7	15.6	376	32
BH224	WR	G5_G6	Female	12.04	18.3673	36	140	Thai	Vaginal delivery	Breastfeeding	71	10.648	7.15295	10.5509	6.62924	11.84	9.82416	9.70089	9.28785	11.1334	5.6074	9.39745	8.51122	-0.247001	12	4	148	-1.3755	18.2639	0.13241	12.034	13.303	14.572	16.172	18.264	21.138	25.387	32.448	39.509	0.0424904	0.0424904	Normal	5	7.7	410	57
BH227	WR	G5_G6	Female	12.09	18.2961	39	146	Thai	Vaginal delivery	Breastfeeding	71	10.5207	6.44815	10.7542	6.89246	11.9999	10.212	8.17033	9.42481	11.244	6.29658	8.25184	7.06416	-0.264343	12	9	153	-1.3413	18.6006	0.13372	12.187	13.494	14.8	16.448	18.601	21.554	25.905	33.083	40.261	-0.124806	-0.124806	Normal	5	50	345	29
BH265	WR	G5_G6	Female	12.08	17.1045	39	151	Lahu	Vaginal delivery	Breastfeeding	71	10.4667	6.51528	10.5996	6.77409	11.8132	9.3562	8.82265	9.39618	11.1435	5.43511	6.78913	6.15859	-0.554463	12	8	152	-1.3483	18.5333	0.13347	12.156	13.456	14.755	16.393	18.533	21.471	25.802	32.96	40.118	-0.634799	-0.634799	Normal	6	44.3	358	33
BH236	WR	G5_G6	Female	12	32.4547	74	151	Akha	Vaginal delivery	Breastfeeding	71	10.3226	6.68487	10.5041	6.60442	11.797	9.83604	8.37837	8.91428	10.859	4.559	8.31286	6.94325	3.18285	12	0	144	-1.4006	17.9966	0.13129	11.912	13.151	14.391	15.953	17.997	20.806	24.967	31.91	38.854	3.05708	3.0784	OB	6	61.3	336	21
BH267	WR	G5_G6	Female	12.03	17.0656	41	155	Thai	Vaginal delivery	Breastfeeding	71	10.1211	6.06727	10.3265	6.13103	11.5785	9.09275	8.35241	8.84499	10.9094	4.19206	9.40317	8.21622	-0.563947	12	3	147	-1.3819	18.1967	0.13214	12.003	13.265	14.526	16.117	18.197	21.055	25.282	32.316	39.35	-0.50787	-0.50787	Normal	6	32.3	376	42
BH212	WR	G5_G6	Female	12.06	15.7114	42	163.5	Thai	Caesarean section	Breastfeeding	71	9.1626	4.88194	9.51005	4.53802	8.87344	8.60234	8.69228	8.3957	9.89361	7.79217	7.95911	5.47342	-0.893653	12	6	150	-1.3621	18.3986	0.13295	12.095	13.379	14.663	16.282	18.399	21.305	25.596	32.708	39.82	-1.32497	-1.32497	Normal	3	17.2	402	48
BH244	WR	G5_G6	Female	12.08	18.7305	45	155	Akha	Vaginal delivery	Breastfeeding	71	9.45439	6.54981	9.19681	4.23878	10.0478	8.68234	8.60031	8.21063	9.71204	6.39021	7.39984	6.69244	-0.158586	12	8	152	-1.3483	18.5333	0.13347	12.156	13.456	14.755	16.393	18.533	21.471	25.802	32.96	40.118	0.078732	0.078732	Normal	6	30.8	377	42
BH214	WR	G5_G6	Female	11.1	22.1836	46	144	Chinese	Caesarean section	Breastfeeding	71	9.30454	5.55191	9.59326	4.77209	9.5504	8.58024	8.74163	8.36107	9.92939	4.13523	8.43018	6.01342	0.682152	11	10	142	-1.4123	17.8651	0.1307	11.852	13.077	14.302	15.846	17.865	20.642	24.756	31.633	38.509	1.42721	1.42721	OV	6	17.2	389	50
