# Supplementary material for: A Non-Randomized Trial Investigating the Impact of Brown Rice Consumption on Gut Microbiota, Attention, and Short-Term Working Memory in Thai School-Aged Children
Source: Nutrients. 2022 Dec 5;14(23):5176. doi: 10.3390/nu14235176 (PMC9738792; doi:10.3390/nu14235176)
Supplement: Supplementary file 1 [file nutrients-14-05176-s001.zip › Supplementary file S1.xlsx]

## Sheet: Baseline
PERMANOVA WITH MULTIPLE COVARIATES AT BASELINE
adonis2(formula = vegdist(taxa, method = "euclidean") ~ Treatment + Age + Gender + BMI_for_age + Ethnicity + Feeding_type + Birth_records, data, permutations = 999, method = "euclidean", by = "margin", na.rm = TRUE)
Signif. codes: 0 ‘***’ 0.001 ‘**’ 0.01 ‘*’ 0.05
Total bacteria
	Df	SumOfSqs	R2	F	Pr(>F)
Treatment	1	0.772	0.02431	2.0003	0.18
Age	1	1.64	0.05164	4.2499	0.062
Gender	1	0.091	0.00288	0.2367	0.619
BMI_for_age	3	0.615	0.01935	0.5308	0.674
Ethnicity	4	0.617	0.01941	0.3994	0.82
Feeding_type	2	0.382	0.01204	0.4952	0.628
Birth_records	1	0.154	0.00485	0.3993	0.544
Residual	71	27.402	0.86278
Total	84	31.76	1
Firmicutes
	Df	SumOfSqs	R2	F	Pr(>F)
Treatment	1	0.269	0.00539	0.4954	0.465
Age	1	0.293	0.00587	0.5392	0.459
Gender	1	0	1e-05	0.0008	0.976
BMI_for_age	3	7.196	0.14412	4.4115	0.007	**
Ethnicity	4	0.866	0.01734	0.3982	0.796
Feeding_type	2	1.419	0.02842	1.305	0.289
Birth_records	1	0.277	0.00555	0.5092	0.494
Residual	71	38.605	0.77316
Total	84	49.931	1
Bacteroidetes
	Df	SumOfSqs	R2	F	Pr(>F)
Treatment	1	0.7662	0.02611	2.1943	0.158
Age	1	0.9436	0.03216	2.7024	0.123
Gender	1	0.1841	0.00627	0.5272	0.477
BMI_for_age	3	1.5842	0.05399	1.5124	0.227
Ethnicity	4	0.5648	0.01925	0.4044	0.819
Feeding_type	2	0.0398	0.00136	0.057	0.938
Birth_records	1	0.2515	0.00857	0.7204	0.387
Residual	71	24.7912	0.84489
Total	84	29.3424	1
Gammaproteobacteria
	Df	SumOfSqs	R2	F	Pr(>F)
Treatment	1	1.06	0.01388	1.241	0.302
Age	1	1.9	0.02486	2.2238	0.16
Gender	1	2.382	0.03117	2.7881	0.12
BMI_for_age	3	1.718	0.02249	0.6704	0.564
Ethnicity	4	2.905	0.03801	0.8499	0.521
Feeding_type	2	2.568	0.03361	1.5028	0.251
Birth_records	1	1.672	0.02188	1.9565	0.162
Residual	71	60.659	0.79386
Total	84	76.41	1
Prevotella
	Df	SumOfSqs	R2	F	Pr(>F)
Treatment	1	1.211	0.01496	1.2825	0.276
Age	1	2.062	0.02546	2.1828	0.147
Gender	1	1.059	0.01308	1.1215	0.326
BMI_for_age	3	1.035	0.01278	0.3654	0.79
Ethnicity	4	1.12	0.01382	0.2963	0.888
Feeding_type	2	3.81	0.04704	2.017	0.148
Birth_records	1	4.126	0.05095	4.3687	0.042	*
Residual	71	67.061	0.828
Total	84	80.991	1
Roseburia
	Df	SumOfSqs	R2	F	Pr(>F)
Treatment	1	0.1118	0.00355	0.2969	0.609
Age	1	0.001	3e-05	0.0026	0.956
Gender	1	0.0195	0.00062	0.0517	0.832
BMI_for_age	3	3.1982	0.10154	2.8303	0.045	*
Ethnicity	4	0.3166	0.01005	0.2101	0.932
Feeding_type	2	0.0811	0.00257	0.1076	0.902
Birth_records	1	0.3503	0.01112	0.93	0.347
Residual	71	26.7436	0.84908
Total	84	31.497	1
Ruminococcus
	Df	SumOfSqs	R2	F	Pr(>F)
Treatment	1	0.906	0.01863	1.8948	0.186
Age	1	0.405	0.00833	0.8474	0.365
Gender	1	0.441	0.00908	0.9233	0.35
BMI_for_age	3	4.94	0.10163	3.4456	0.035	*
Ethnicity	4	2.923	0.06013	1.529	0.205
Feeding_type	2	0.257	0.00528	0.2687	0.776
Birth_records	1	0.761	0.01565	1.5922	0.231
Residual	71	33.933	0.69807
Total	84	48.61	1
Faecalibacterium
	Df	SumOfSqs	R2	F	Pr(>F)
Treatment	1	0.16	0.00467	0.393	0.559
Age	1	0.138	0.00403	0.3388	0.606
Gender	1	0.015	0.00044	0.0373	0.849
BMI_for_age	3	2.148	0.06289	1.7626	0.148
Ethnicity	4	1.336	0.03913	0.8225	0.515
Feeding_type	2	0.824	0.02412	1.0139	0.36
Birth_records	1	0.818	0.02394	2.0125	0.171
Residual	71	28.842	0.84443
Total	84	34.156	1
Bacteroides
	Df	SumOfSqs	R2	F	Pr(>F)
Treatment	1	0.433	0.01256	1.0738	0.316
Age	1	0.608	0.01761	1.5059	0.237
Gender	1	0.676	0.01959	1.6752	0.185
BMI_for_age	3	1.131	0.03279	0.9349	0.416
Ethnicity	4	1.508	0.0437	0.9344	0.428
Feeding_type	2	0.335	0.00972	0.4157	0.647
Birth_records	1	0.311	0.00902	0.7715	0.404
Residual	71	28.643	0.83015
Total	84	34.503	1
Akkermansia
	Df	SumOfSqs	R2	F	Pr(>F)
Treatment	1	0.23	0.00051	0.0412	0.854
Age	1	2.18	0.00485	0.3933	0.541
Gender	1	0.17	0.00037	0.0304	0.866
BMI_for_age	3	12.33	0.02744	0.7408	0.507
Ethnicity	4	18.84	0.04194	0.8493	0.488
Feeding_type	2	9.47	0.02109	0.8541	0.419
Birth_records	1	0.3	0.00067	0.0546	0.826
Residual	71	393.74	0.87644
Total	84	449.25	1
Bifidobacterium
	Df	SumOfSqs	R2	F	Pr(>F)
Treatment	1	0.035	0.00052	0.0472	0.827
Age	1	0.014	0.00021	0.0193	0.869
Gender	1	0.274	0.0041	0.3695	0.54
BMI_for_age	3	6.374	0.09558	2.8706	0.059
Ethnicity	4	1.287	0.0193	0.4347	0.788
Feeding_type	2	1.248	0.01872	0.8433	0.447
Birth_records	1	4.677	0.07012	6.3182	0.023	*
Residual	71	52.552	0.78798
Total	84	66.692	1
Lactobacillus
	Df	SumOfSqs	R2	F	Pr(>F)
Treatment	1	1.153	0.0148	1.5506	0.248
Age	1	2.846	0.03653	3.8272	0.061
Gender	1	3.351	0.04303	4.5073	0.038	*
BMI_for_age	3	6.854	0.08799	3.0726	0.04	*
Ethnicity	4	7.891	0.10131	2.6532	0.041	*
Feeding_type	2	4.08	0.05239	2.744	0.071
Birth_records	1	0.434	0.00557	0.5835	0.444
Residual	71	52.79	0.67777
Total	84	77.888	1

## Sheet: week 4
PERMANOVA WITH MULTIPLE COVARIATES AT WEEK 4
adonis2(formula = vegdist(taxa, method = "euclidean") ~ Treatment + Age + Gender + BMI_for_age + Ethnicity + Feeding_type + Birth_records, data, permutations = 999, method = "euclidean", by = "margin", na.rm = TRUE)
Signif. codes: 0 ‘***’ 0.001 ‘**’ 0.01 ‘*’ 0.05
Total bacteria
	Df	SumOfSqs	R2	F	Pr(>F)
Treatment	1	0.002	0.00013	0.0109	0.928
Age	1	0.0469	0.00313	0.2546	0.614
Gender	1	0.8482	0.05664	4.6062	0.043	*
BMI_for_age	2	0.0051	0.00034	0.0138	0.986
Ethnicity	4	0.1696	0.01133	0.2303	0.924
Feeding_type	2	0.2894	0.01932	0.7856	0.458
Birth_records	1	0.1229	0.00821	0.6675	0.42
Residual	72	13.2589	0.88533
Total	84	14.9763	1
Firmicutes
	Df	SumOfSqs	R2	F	Pr(>F)
Treatment	1	1.251	0.03563	2.9433	0.101
Age	1	1.402	0.03995	3.3005	0.081
Gender	1	0.277	0.0079	0.6525	0.431
BMI_for_age	2	0.573	0.01632	0.6741	0.532
Ethnicity	4	1.704	0.04854	1.0025	0.423
Feeding_type	2	0.484	0.01378	0.5693	0.589
Birth_records	1	0.348	0.00991	0.8185	0.403
Residual	72	30.591	0.87161
Total	84	35.098	1
Bacteroidetes
	Df	SumOfSqs	R2	F	Pr(>F)
Treatment	1	1.232	0.03139	2.7466	0.111
Age	1	0.955	0.02435	2.1305	0.146
Gender	1	0.803	0.02046	1.7904	0.188
BMI_for_age	2	0.151	0.00384	0.1682	0.809
Ethnicity	4	3.058	0.07793	1.7047	0.157
Feeding_type	2	0.115	0.00293	0.1284	0.891
Birth_records	1	1.719	0.0438	3.8327	0.067
Residual	72	32.29	0.82286
Total	84	39.242	1
Gammaproteobacteria
	Df	SumOfSqs	R2	F	Pr(>F)
Treatment	1	2.317	0.02426	1.9529	0.165
Age	1	2.063	0.0216	1.7391	0.188
Gender	1	1.786	0.01869	1.5051	0.209
BMI_for_age	2	0.338	0.00354	0.1426	0.869
Ethnicity	4	1.765	0.01848	0.372	0.857
Feeding_type	2	2.232	0.02337	0.9406	0.396
Birth_records	1	0.972	0.01018	0.8196	0.364
Residual	72	85.42	0.89432
Total	84	95.514	1
Prevotella
	Df	SumOfSqs	R2	F	Pr(>F)
Treatment	1	0.898	0.0099	0.807	0.375
Age	1	0.593	0.00654	0.5334	0.479
Gender	1	2.291	0.02527	2.06	0.142
BMI_for_age	2	0.249	0.00275	0.1121	0.898
Ethnicity	4	4.077	0.04497	0.9165	0.447
Feeding_type	2	1.578	0.01741	0.7096	0.533
Birth_records	1	0.013	0.00014	0.0113	0.923
Residual	72	80.079	0.88314
Total	84	90.675	1
Roseburia
	Df	SumOfSqs	R2	F	Pr(>F)
Treatment	1	0.699	0.02024	1.76	0.177
Age	1	1.324	0.03837	3.3369	0.066
Gender	1	1.44	0.04171	3.6278	0.055
BMI_for_age	2	0.476	0.01378	0.5991	0.529
Ethnicity	4	2.249	0.06514	1.4163	0.225
Feeding_type	2	0.238	0.0069	0.3	0.732
Birth_records	1	0.081	0.00235	0.204	0.655
Residual	72	28.578	0.82784
Total	84	34.522	1
Ruminococcus
	Df	SumOfSqs	R2	F	Pr(>F)
Treatment	1	0.161	0.00473	0.4684	0.502
Age	1	0.297	0.00875	0.8653	0.347
Gender	1	2.383	0.07021	6.9455	0.013	*
BMI_for_age	2	1.148	0.03381	1.6722	0.189
Ethnicity	4	2.149	0.06329	1.5654	0.189
Feeding_type	2	0.511	0.01506	0.7448	0.505
Birth_records	1	0.855	0.0252	2.4927	0.132
Residual	72	24.706	0.7278
Total	84	33.946	1
Faecalibacterium
	Df	SumOfSqs	R2	F	Pr(>F)
Treatment	1	0.0063	0.00026	0.0197	0.893
Age	1	0.0985	0.00403	0.3097	0.561
Gender	1	0.0133	0.00055	0.0419	0.835
BMI_for_age	2	0.7314	0.02996	1.1501	0.333
Ethnicity	4	0.1453	0.00595	0.1142	0.989
Feeding_type	2	0.2639	0.01081	0.4149	0.655
Birth_records	1	0.1152	0.00472	0.3622	0.584
Residual	72	22.8942	0.93791
Total	84	24.4099	1
Bacteroides
	Df	SumOfSqs	R2	F	Pr(>F)
Treatment	1	0.0172	0.00109	0.0904	0.776
Age	1	0.0059	0.00038	0.0311	0.829
Gender	1	0.7764	0.04921	4.0789	0.052
BMI_for_age	2	0.0608	0.00385	0.1597	0.852
Ethnicity	4	0.3682	0.02334	0.4836	0.732
Feeding_type	2	0.7007	0.04441	1.8407	0.158
Birth_records	1	0.1617	0.01025	0.8495	0.367
Residual	72	13.7054	0.86866
Total	84	15.7776	1
Akkermansia
	Df	SumOfSqs	R2	F	Pr(>F)
Treatment	1	15.64	0.04256	3.5706	0.078
Age	1	15.11	0.04111	3.4489	0.071
Gender	1	3.33	0.00907	0.7609	0.379
BMI_for_age	2	3.66	0.00996	0.4179	0.668
Ethnicity	4	24.39	0.06635	1.3915	0.231
Feeding_type	2	3.09	0.00841	0.3529	0.688
Birth_records	1	0.65	0.00177	0.1486	0.71
Residual	72	315.45	0.85826
Total	84	367.54	1
Bifidobacterium
	Df	SumOfSqs	R2	F	Pr(>F)
Treatment	1	0.032	0.0007	0.0552	0.802
Age	1	0.456	0.01014	0.7957	0.393
Gender	1	0.013	0.00029	0.0225	0.89
BMI_for_age	2	0.27	0.00601	0.2359	0.794
Ethnicity	4	0.308	0.00686	0.1347	0.972
Feeding_type	2	1.123	0.025	0.9811	0.387
Birth_records	1	0.482	0.01073	0.8424	0.34
Residual	72	41.22	0.9172
Total	84	44.941	1
Lactobacillus
	Df	SumOfSqs	R2	F	Pr(>F)
Treatment	1	0.549	0.00678	0.7123	0.428
Age	1	2.093	0.02585	2.7147	0.105
Gender	1	1.199	0.0148	1.555	0.225
BMI_for_age	2	3.173	0.03917	2.0572	0.139
Ethnicity	4	7.148	0.08826	2.3176	0.056
Feeding_type	2	2.521	0.03113	1.6349	0.192
Birth_records	1	0.326	0.00402	0.4225	0.492
Residual	72	55.517	0.68546
Total	84	80.992	1

## Sheet: week 15
PERMANOVA WITH MULTIPLE COVARIATES AT WEEK 15
adonis2(formula = vegdist(taxa, method = "euclidean") ~ Treatment + Age + Gender + BMI_for_age + Ethnicity + Feeding_type + Birth_records, data, permutations = 999, method = "euclidean", by = "margin", na.rm = TRUE)
Signif. codes: 0 ‘***’ 0.001 ‘**’ 0.01 ‘*’ 0.05
Total bacteria
	Df	SumOfSqs	R2	F	Pr(>F)
Treatment	1	0.0567	0.00409	0.3331	0.545
Age	1	0.2008	0.01448	1.1793	0.259
Gender	1	0.7798	0.05623	4.5798	0.023	*
BMI_for_age	2	0.1614	0.01164	0.4741	0.629
Feeding_type	2	0.1084	0.00782	0.3184	0.727
Birth_records	1	0.1146	0.00826	0.6729	0.44
Ethnicity	4	0.2621	0.0189	0.3848	0.812
Residual	71	12.0887	0.87178
Total	83	13.8668	1
Firmicutes
	Df	SumOfSqs	R2	F	Pr(>F)
Treatment	1	0.0351	0.00138	0.1103	0.78
Age	1	0.1072	0.0042	0.3365	0.575
Gender	1	0.484	0.01897	1.5201	0.238
BMI_for_age	2	0.9091	0.03563	1.4275	0.253
Feeding_type	2	0.665	0.02606	1.0441	0.342
Birth_records	1	0.1647	0.00646	0.5173	0.467
Ethnicity	4	0.5974	0.02341	0.469	0.749
Residual	71	22.6085	0.88601
Total	83	25.5173	1
Bacteroidetes
	Df	SumOfSqs	R2	F	Pr(>F)
Treatment	1	0.1531	0.00867	0.6503	0.424
Age	1	0.2894	0.01639	1.2292	0.291
Gender	1	0.0936	0.0053	0.3975	0.532
BMI_for_age	2	0.0499	0.00283	0.1061	0.886
Feeding_type	2	0.0324	0.00183	0.0687	0.93
Birth_records	1	0.1376	0.00779	0.5846	0.455
Ethnicity	4	0.219	0.0124	0.2325	0.914
Residual	71	16.7142	0.94675
Total	83	17.6543	1
Gammaproteobacteria
	Df	SumOfSqs	R2	F	Pr(>F)
Treatment	1	0.029	0.00067	0.0518	0.822
Age	1	0.051	0.00116	0.09	0.768
Gender	1	2.056	0.04679	3.6187	0.069
BMI_for_age	2	0.247	0.00563	0.2176	0.792
Feeding_type	2	0.504	0.01147	0.4437	0.622
Birth_records	1	0.673	0.01532	1.1848	0.263
Ethnicity	4	0.486	0.01107	0.214	0.927
Residual	71	40.333	0.91803
Total	83	43.934	1
Prevotella
	Df	SumOfSqs	R2	F	Pr(>F)
Treatment	1	0.265	0.00446	0.3439	0.553
Age	1	0.516	0.00869	0.6695	0.409
Gender	1	1.02	0.01718	1.3233	0.246
BMI_for_age	2	0.561	0.00944	0.3637	0.718
Feeding_type	2	0.787	0.01326	0.5106	0.603
Birth_records	1	1.29	0.02173	1.6736	0.189
Ethnicity	4	0.747	0.01259	0.2424	0.925
Residual	71	54.73	0.92174
Total	83	59.377	1
Roseburia
	Df	SumOfSqs	R2	F	Pr(>F)
Treatment	1	0.1458	0.00819	0.6756	0.407
Age	1	0.2263	0.01271	1.0487	0.318
Gender	1	0.1844	0.01036	0.8545	0.364
BMI_for_age	2	1.0646	0.05982	2.467	0.111
Feeding_type	2	0.2677	0.01504	0.6203	0.536
Birth_records	1	0.3765	0.02115	1.7449	0.18
Ethnicity	4	1.1308	0.06353	1.3102	0.269
Residual	71	15.3194	0.86075
Total	83	17.7978	1
Ruminococcus
	Df	SumOfSqs	R2	F	Pr(>F)
Treatment	1	0.0139	0.00055	0.0485	0.842
Age	1	0.0001	0	0.0004	0.983
Gender	1	0.6186	0.02467	2.1612	0.16
BMI_for_age	2	1.6045	0.06399	2.803	0.082
Feeding_type	2	0.2371	0.00946	0.4142	0.67
Birth_records	1	0.0313	0.00125	0.1092	0.77
Ethnicity	4	1.8433	0.07351	1.6101	0.179
Residual	71	20.3207	0.81039
Total	83	25.0753	1
Faecalibacterium
	Df	SumOfSqs	R2	F	Pr(>F)
Treatment	1	0.0668	0.00332	0.2797	0.594
Age	1	0.0003	1e-05	0.0012	0.969
Gender	1	0.3572	0.01774	1.4954	0.219
BMI_for_age	2	1.4795	0.07347	3.0966	0.055
Feeding_type	2	0.3494	0.01735	0.7312	0.482
Birth_records	1	0.1821	0.00904	0.7624	0.401
Ethnicity	4	0.6413	0.03185	0.6711	0.59
Residual	71	16.9619	0.84229
Total	83	20.1379	1
Bacteroides
	Df	SumOfSqs	R2	F	Pr(>F)
Treatment	1	0.0003	2e-05	0.0013	0.965
Age	1	0.0109	0.00057	0.0448	0.834
Gender	1	0.7118	0.03704	2.9137	0.083
BMI_for_age	2	0.1288	0.0067	0.2636	0.762
Feeding_type	2	0.4016	0.0209	0.8221	0.421
Birth_records	1	0.162	0.00843	0.6631	0.423
Ethnicity	4	0.5918	0.0308	0.6056	0.68
Residual	71	17.3448	0.90269
Total	83	19.2145	1
Akkermansia
	Df	SumOfSqs	R2	F	Pr(>F)
Treatment	1	10.083	0.04704	3.952	0.053
Age	1	4.92	0.02295	1.9284	0.165
Gender	1	1.981	0.00924	0.7765	0.361
BMI_for_age	2	7.353	0.0343	1.441	0.236
Feeding_type	2	5.594	0.02609	1.0962	0.352
Birth_records	1	0.007	3e-05	0.0027	0.974
Ethnicity	4	1.096	0.00511	0.1074	0.978
Residual	71	181.143	0.84505
Total	83	214.358	1
Bifidobacterium
	Df	SumOfSqs	R2	F	Pr(>F)
Treatment	1	0.692	0.02127	1.6976	0.168
Age	1	0.499	0.01533	1.2235	0.246
Gender	1	0.014	0.00042	0.0338	0.854
BMI_for_age	2	0.082	0.00251	0.1002	0.9
Feeding_type	2	1.026	0.03153	1.2583	0.282
Birth_records	1	0.141	0.00434	0.3463	0.525
Ethnicity	4	1.375	0.04224	0.843	0.494
Residual	71	28.945	0.88941
Total	83	32.544	1
Lactobacillus
	Df	SumOfSqs	R2	F	Pr(>F)
Treatment	1	0.864	0.01407	1.0776	0.284
Age	1	1.066	0.01736	1.3297	0.235
Gender	1	0.532	0.00866	0.6633	0.431
BMI_for_age	2	0.405	0.0066	0.2526	0.768
Feeding_type	2	0.067	0.00109	0.0419	0.965
Birth_records	1	0.028	0.00045	0.0343	0.858
Ethnicity	4	1.092	0.01778	0.3406	0.829
Residual	71	56.9	0.92688
Total	83	61.389	1

## Sheet: week 56
PERMANOVA WITH MULTIPLE COVARIATES AT WEEK 56
adonis2(formula = vegdist(taxa, method = "euclidean") ~ Treatment + Age + Gender + BMI_for_age + Ethnicity + Feeding_type + Birth_records, data, permutations = 999, method = "euclidean", by = "margin", na.rm = TRUE)
Signif. codes: 0 ‘***’ 0.001 ‘**’ 0.01 ‘*’ 0.05
Total bacteria
	Df	SumOfSqs	R2	F	Pr(>F)
Treatment	1	0.1329	0.00886	0.5116	0.474
Age	1	0.2559	0.01706	0.9854	0.321
Gender	1	0.0104	0.00069	0.04	0.856
BMI_for_age	2	0.4865	0.03244	0.9367	0.435
Feeding_type	2	1.3235	0.08825	2.5481	0.091
Birth_records	1	1.1226	0.07486	4.3227	0.039	*
Ethnicity	4	0.9011	0.06008	0.8674	0.505
Residual	44	11.4267	0.76193
Total	56	14.9971	1
Firmicutes
	Df	SumOfSqs	R2	F	Pr(>F)
Treatment	1	0.156	0.00479	0.2352	0.618
Age	1	0.033	0.001	0.0492	0.827
Gender	1	0.281	0.0086	0.4219	0.511
BMI_for_age	2	0.316	0.00969	0.2376	0.786
Feeding_type	2	2.302	0.07056	1.7308	0.193
Birth_records	1	0.305	0.00935	0.4586	0.515
Ethnicity	4	0.415	0.01271	0.1559	0.964
Residual	44	29.259	0.89685
Total	56	32.624	1
Bacteroidetes
	Df	SumOfSqs	R2	F	Pr(>F)
Treatment	1	0.1113	0.00671	0.3804	0.556
Age	1	0.2604	0.0157	0.8899	0.354
Gender	1	0.0044	0.00027	0.015	0.899
BMI_for_age	2	0.5316	0.03206	0.9084	0.414
Feeding_type	2	1.1184	0.06746	1.9113	0.164
Birth_records	1	1.2688	0.07653	4.3366	0.042	*
Ethnicity	4	0.8569	0.05168	0.7322	0.571
Residual	44	12.8735	0.7765
Total	56	16.579	1
Gammaproteobacteria
	Df	SumOfSqs	R2	F	Pr(>F)
Treatment	1	0.266	0.00467	0.2595	0.606
Age	1	0.8	0.01403	0.7789	0.391
Gender	1	0.08	0.0014	0.078	0.806
BMI_for_age	2	0.56	0.00983	0.2728	0.765
Feeding_type	2	3.241	0.05686	1.5783	0.195
Birth_records	1	4.678	0.08207	4.5561	0.045	*
Ethnicity	4	2.543	0.04462	0.6192	0.658
Residual	44	45.18	0.79261
Total	56	57.001	1
Prevotella
	Df	SumOfSqs	R2	F	Pr(>F)
Treatment	1	0.013	0.00022	0.0127	0.915
Age	1	0.072	0.00126	0.0724	0.789
Gender	1	0.395	0.00692	0.3988	0.546
BMI_for_age	2	0.25	0.00438	0.1261	0.876
Feeding_type	2	4.129	0.0723	2.0823	0.133
Birth_records	1	7.538	0.13198	7.6025	0.01	**
Ethnicity	4	1.381	0.02418	0.3482	0.844
Residual	44	43.626	0.76382
Total	56	57.115	1
Roseburia
	Df	SumOfSqs	R2	F	Pr(>F)
Treatment	1	0.1302	0.00604	0.3743	0.527
Age	1	0.4401	0.02041	1.2655	0.245
Gender	1	0.468	0.0217	1.3458	0.28
BMI_for_age	2	2.3078	0.10701	3.3184	0.039	*
Feeding_type	2	1.8589	0.08619	2.6729	0.086
Birth_records	1	1.3923	0.06456	4.0041	0.056
Ethnicity	4	1.4414	0.06684	1.0363	0.375
Residual	44	15.3	0.70945
Total	56	21.5661	1
Ruminococcus
	Df	SumOfSqs	R2	F	Pr(>F)
Treatment	1	0.0139	0.00055	0.0485	0.842
Age	1	0.0001	0	0.0004	0.983
Gender	1	0.6186	0.02467	2.1612	0.16
BMI_for_age	2	1.6045	0.06399	2.803	0.082
Feeding_type	2	0.2371	0.00946	0.4142	0.67
Birth_records	1	0.0313	0.00125	0.1092	0.77
Ethnicity	4	1.8433	0.07351	1.6101	0.179
Residual	71	20.3207	0.81039
Total	83	25.0753	1
Faecalibacterium
	Df	SumOfSqs	R2	F	Pr(>F)
Treatment	1	0.0264	0.00147	0.0761	0.79
Age	1	0.0364	0.00202	0.1047	0.752
Gender	1	0.0083	0.00046	0.024	0.875
BMI_for_age	2	0.6344	0.03533	0.913	0.394
Feeding_type	2	0.8501	0.04733	1.2234	0.321
Birth_records	1	1.1259	0.06269	3.2405	0.089
Ethnicity	4	0.1482	0.00825	0.1066	0.986
Residual	44	15.2871	0.8512
Total	56	17.9594	1
Bacteroides
	Df	SumOfSqs	R2	F	Pr(>F)
Treatment	1	0.0687	0.00447	0.2535	0.608
Age	1	0.1608	0.01045	0.5932	0.447
Gender	1	0.0005	4e-05	0.002	0.961
BMI_for_age	2	0.4652	0.03023	0.8581	0.453
Feeding_type	2	1.099	0.07142	2.0271	0.154
Birth_records	1	1.3193	0.08574	4.8669	0.022	*
Ethnicity	4	0.6754	0.04389	0.6229	0.664
Residual	44	11.9276	0.77513
Total	56	15.3879	1
Akkermansia
	Df	SumOfSqs	R2	F	Pr(>F)
Treatment	1	7.498	0.03692	1.8603	0.173
Age	1	6.99	0.03442	1.7342	0.191
Gender	1	1.663	0.00819	0.4127	0.495
BMI_for_age	2	1.901	0.00936	0.2358	0.818
Feeding_type	2	0.596	0.00294	0.074	0.92
Birth_records	1	2.327	0.01146	0.5772	0.457
Ethnicity	4	3.689	0.01816	0.2288	0.926
Residual	44	177.346	0.87318
Total	56	203.103	1
Bifidobacterium
	Df	SumOfSqs	R2	F	Pr(>F)
Treatment	1	0.005	0.00012	0.0069	0.921
Age	1	0.061	0.00144	0.0825	0.757
Gender	1	1.188	0.02799	1.6037	0.236
BMI_for_age	2	1.969	0.04638	1.3287	0.283
Feeding_type	2	1.402	0.03302	0.9461	0.411
Birth_records	1	3.582	0.08437	4.8344	0.033	*
Ethnicity	4	1.787	0.0421	0.6031	0.653
Residual	44	32.599	0.76789
Total	56	42.452	1
Lactobacillus
	Df	SumOfSqs	R2	F	Pr(>F)
Treatment	1	0.001	2e-05	0.0012	0.97
Age	1	0.014	0.00026	0.0173	0.877
Gender	1	3.504	0.06361	4.2951	0.043	*
BMI_for_age	2	0.873	0.01585	0.5352	0.57
Feeding_type	2	9.284	0.16853	5.6895	0.006	**
Birth_records	1	0.579	0.01052	0.7101	0.422
Ethnicity	4	4.807	0.08726	1.4729	0.208
Residual	44	35.9	0.65167
Total	56	55.089	1

## Sheet: week 61
PERMANOVA WITH MULTIPLE COVARIATES AT WEEK 61
adonis2(formula = vegdist(taxa, method = "euclidean") ~ Treatment + Age + Gender + BMI_for_age + Ethnicity + Feeding_type + Birth_records, data, permutations = 999, method = "euclidean", by = "margin", na.rm = TRUE)
Signif. codes: 0 ‘***’ 0.001 ‘**’ 0.01 ‘*’ 0.05
Total bacteria
	Df	SumOfSqs	R2	F	Pr(>F)
Treatment	1	0.0134	0.00061	0.0467	0.83
Age	1	0.1577	0.00722	0.549	0.458
Gender	1	0.4689	0.02146	1.6322	0.202
BMI_for_age	2	0.7131	0.03264	1.2411	0.32
Feeding_type	2	0.753	0.03447	1.3105	0.299
Birth_records	1	0.4798	0.02196	1.6701	0.218
Ethnicity	4	4.4815	0.20513	3.8999	0.01	**
Residual	43	12.3531	0.56543
Total	55	21.8472	1
Firmicutes
	Df	SumOfSqs	R2	F	Pr(>F)
Treatment	1	0.001	3e-05	0.0024	0.966
Age	1	0.09	0.00274	0.2252	0.632
Gender	1	0.227	0.00694	0.5703	0.469
BMI_for_age	2	1.09	0.03337	1.3714	0.25
Feeding_type	2	2.917	0.08926	3.6683	0.044	*
Birth_records	1	0.139	0.00426	0.3502	0.558
Ethnicity	4	7.499	0.22949	4.7159	0.005	**
Residual	43	17.094	0.52313
Total	55	32.677	1
Bacteroidetes
	Df	SumOfSqs	R2	F	Pr(>F)
Treatment	1	0.0162	0.00059	0.041	0.836
Age	1	0.085	0.00308	0.2152	0.631
Gender	1	0.2022	0.00733	0.5119	0.5
BMI_for_age	2	1.7293	0.06272	2.1886	0.119
Feeding_type	2	1.0026	0.03637	1.269	0.302
Birth_records	1	0.8293	0.03008	2.0993	0.152
Ethnicity	4	5.7374	0.2081	3.6308	0.011	*
Residual	43	16.9872	0.61614
Total	55	27.5703	1
Gammaproteobacteria
	Df	SumOfSqs	R2	F	Pr(>F)
Treatment	1	6.721	0.04071	3.8486	0.053
Age	1	0.074	0.00045	0.0423	0.852
Gender	1	2.454	0.01486	1.405	0.261
BMI_for_age	2	4.923	0.02982	1.4096	0.258
Feeding_type	2	0.81	0.00491	0.2319	0.81
Birth_records	1	6.759	0.04094	3.8703	0.055
Ethnicity	4	6.465	0.03916	0.9255	0.477
Residual	43	75.095	0.4549
Total	55	165.083	1
Prevotella
	Df	SumOfSqs	R2	F	Pr(>F)
Treatment	1	0.15	0.00242	0.1396	0.701
Age	1	0.242	0.00391	0.2256	0.622
Gender	1	0.04	0.00065	0.0373	0.852
BMI_for_age	2	2	0.03236	0.9333	0.383
Feeding_type	2	2.881	0.04662	1.3444	0.255
Birth_records	1	4.339	0.07022	4.0502	0.043	*
Ethnicity	4	6.838	0.11066	1.5957	0.179
Residual	43	46.068	0.74551
Total	55	61.793	1
Roseburia
	Df	SumOfSqs	R2	F	Pr(>F)
Treatment	1	0	0	0	0.996
Age	1	0	0	0	0.999
Gender	1	0.004	0.00023	0.0128	0.916
BMI_for_age	2	1.4789	0.08753	2.3822	0.111
Feeding_type	2	0.2416	0.0143	0.3892	0.691
Birth_records	1	0.0714	0.00422	0.2299	0.616
Ethnicity	4	2.2822	0.13507	1.8381	0.14
Residual	43	13.3473	0.78998
Total	55	16.8958	1
Ruminococcus
	Df	SumOfSqs	R2	F	Pr(>F)
Treatment	1	1.2202	0.05995	4.4088	0.043	*
Age	1	0.9602	0.04718	3.4693	0.082
Gender	1	0.4233	0.0208	1.5295	0.236
BMI_for_age	2	1.8068	0.08877	3.2642	0.055
Feeding_type	2	1.2351	0.06068	2.2313	0.118
Birth_records	1	0.1423	0.00699	0.5142	0.496
Ethnicity	4	3.9776	0.19543	3.593	0.008	**
Residual	43	11.9006	0.58473
Total	55	20.3524	1
Faecalibacterium
	Df	SumOfSqs	R2	F	Pr(>F)
Treatment	1	0.3899	0.03134	2.0995	0.15
Age	1	0.4254	0.03419	2.2907	0.147
Gender	1	0.2532	0.02035	1.3635	0.251
BMI_for_age	2	0.2238	0.01799	0.6027	0.558
Feeding_type	2	0.5015	0.04031	1.3503	0.281
Birth_records	1	0.5183	0.04166	2.7913	0.111
Ethnicity	4	2.3246	0.18686	3.1297	0.031	*
Residual	43	7.9847	0.64184
Total	55	12.4403	1
Bacteroides
	Df	SumOfSqs	R2	F	Pr(>F)
Treatment	1	0.0267	0.00126	0.0822	0.79
Age	1	0.0566	0.00267	0.1744	0.683
Gender	1	0.1328	0.00627	0.409	0.532
BMI_for_age	2	0.9492	0.04483	1.462	0.221
Feeding_type	2	0.8755	0.04135	1.3485	0.288
Birth_records	1	0.6502	0.03071	2.003	0.174
Ethnicity	4	4.1628	0.1966	3.2059	0.03	*
Residual	43	13.9587	0.65922
Total	55	21.1745	1
Akkermansia
	Df	SumOfSqs	R2	F	Pr(>F)
Treatment	1	1.424	0.00586	0.3142	0.552
Age	1	0.591	0.00243	0.1303	0.721
Gender	1	2.119	0.00872	0.4673	0.514
BMI_for_age	2	5.308	0.02185	0.5854	0.544
Feeding_type	2	9.025	0.03715	0.9954	0.365
Birth_records	1	3.331	0.01371	0.7347	0.39
Ethnicity	4	12.476	0.05136	0.688	0.582
Residual	43	194.94	0.80245
Total	55	242.93	1
Bifidobacterium
	Df	SumOfSqs	R2	F	Pr(>F)
Treatment	1	0.0454	0.00153	0.0958	0.756
Age	1	0.0123	0.00041	0.0259	0.878
Gender	1	0.7965	0.02687	1.6806	0.213
BMI_for_age	2	2.8318	0.09553	2.9873	0.062
Feeding_type	2	0.206	0.00695	0.2173	0.823
Birth_records	1	0.5381	0.01815	1.1353	0.278
Ethnicity	4	3.3254	0.11218	1.754	0.162
Residual	43	20.3803	0.68754
Total	55	29.6423	1
Lactobacillus
	Df	SumOfSqs	R2	F	Pr(>F)
Treatment	1	0.372	0.00553	0.3177	0.577
Age	1	0.52	0.00774	0.4442	0.515
Gender	1	3.558	0.05293	3.0398	0.089
BMI_for_age	2	0.379	0.00564	0.1618	0.845
Feeding_type	2	8.382	0.12469	3.5805	0.032	*
Birth_records	1	0.245	0.00365	0.2094	0.637
Ethnicity	4	5.511	0.08197	1.1769	0.325
Residual	43	50.335	0.74873
Total	55	67.227	1

## Sheet: week 71
PERMANOVA WITH MULTIPLE COVARIATES AT WEEK 71
adonis2(formula = vegdist(taxa, method = "euclidean") ~ Treatment + Age + Gender + BMI_for_age + Ethnicity + Feeding_type + Birth_records, data, permutations = 999, method = "euclidean", by = "margin", na.rm = TRUE)
Signif. codes: 0 ‘***’ 0.001 ‘**’ 0.01 ‘*’ 0.05
Total bacteria
	Df	SumOfSqs	R2	F	Pr(>F)
Treatment	1	1.9738	0.07963	5.6773	0.019	*
Age	1	1.0307	0.04158	2.9646	0.107
Gender	1	0.6114	0.02467	1.7587	0.195
BMI_for_age	2	1.8444	0.07441	2.6524	0.071
Feeding_type	2	1.4739	0.05946	2.1197	0.113
Birth_records	1	0.7114	0.0287	2.0461	0.185
Ethnicity	4	2.1756	0.08777	1.5644	0.222
Residual	43	14.9499	0.60314
Total	55	24.7866	1
Firmicutes
	Df	SumOfSqs	R2	F	Pr(>F)
Treatment	1	1.9738	0.07963	5.6773	0.033	*
Age	1	1.0307	0.04158	2.9646	0.105
Gender	1	0.6114	0.02467	1.7587	0.216
BMI_for_age	2	1.8444	0.07441	2.6524	0.077
Feeding_type	2	1.4739	0.05946	2.1197	0.143
Birth_records	1	0.7114	0.0287	2.0461	0.162
Ethnicity	4	2.1756	0.08777	1.5644	0.193
Residual	43	14.9499	0.60314
Total	55	24.7866	1
Bacteroidetes
	Df	SumOfSqs	R2	F	Pr(>F)
Treatment	1	1.9738	0.07963	5.6773	0.029	*
Age	1	1.0307	0.04158	2.9646	0.096
Gender	1	0.6114	0.02467	1.7587	0.198
BMI_for_age	2	1.8444	0.07441	2.6524	0.075
Feeding_type	2	1.4739	0.05946	2.1197	0.136
Birth_records	1	0.7114	0.0287	2.0461	0.181
Ethnicity	4	2.1756	0.08777	1.5644	0.216
Residual	43	14.9499	0.60314
Total	55	24.7866	1
Gammaproteobacteria
	Df	SumOfSqs	R2	F	Pr(>F)
Treatment	1	1.9738	0.07963	5.6773	0.017	*
Age	1	1.0307	0.04158	2.9646	0.094
Gender	1	0.6114	0.02467	1.7587	0.185
BMI_for_age	2	1.8444	0.07441	2.6524	0.085
Feeding_type	2	1.4739	0.05946	2.1197	0.135
Birth_records	1	0.7114	0.0287	2.0461	0.153
Ethnicity	4	2.1756	0.08777	1.5644	0.213
Residual	43	14.9499	0.60314
Total	55	24.7866	1
Prevotella
	Df	SumOfSqs	R2	F	Pr(>F)
Treatment	1	1.9738	0.07963	5.6773	0.024	*
Age	1	1.0307	0.04158	2.9646	0.103
Gender	1	0.6114	0.02467	1.7587	0.197
BMI_for_age	2	1.8444	0.07441	2.6524	0.07
Feeding_type	2	1.4739	0.05946	2.1197	0.13
Birth_records	1	0.7114	0.0287	2.0461	0.173
Ethnicity	4	2.1756	0.08777	1.5644	0.176
Residual	43	14.9499	0.60314
Total	55	24.7866	1
Roseburia
	Df	SumOfSqs	R2	F	Pr(>F)
Treatment	1	1.9738	0.07963	5.6773	0.017	*
Age	1	1.0307	0.04158	2.9646	0.099
Gender	1	0.6114	0.02467	1.7587	0.203
BMI_for_age	2	1.8444	0.07441	2.6524	0.081
Feeding_type	2	1.4739	0.05946	2.1197	0.113
Birth_records	1	0.7114	0.0287	2.0461	0.165
Ethnicity	4	2.1756	0.08777	1.5644	0.198
Residual	43	14.9499	0.60314
Total	55	24.7866	1
Ruminococcus
	Df	SumOfSqs	R2	F	Pr(>F)
Treatment	1	1.9738	0.07963	5.6773	0.015	*
Age	1	1.0307	0.04158	2.9646	0.085
Gender	1	0.6114	0.02467	1.7587	0.197
BMI_for_age	2	1.8444	0.07441	2.6524	0.081
Feeding_type	2	1.4739	0.05946	2.1197	0.135
Birth_records	1	0.7114	0.0287	2.0461	0.176
Ethnicity	4	2.1756	0.08777	1.5644	0.211
Residual	43	14.9499	0.60314
Total	55	24.7866	1
Faecalibacterium
	Df	SumOfSqs	R2	F	Pr(>F)
Treatment	1	1.9738	0.07963	5.6773	0.018	*
Age	1	1.0307	0.04158	2.9646	0.086
Gender	1	0.6114	0.02467	1.7587	0.197
BMI_for_age	2	1.8444	0.07441	2.6524	0.092
Feeding_type	2	1.4739	0.05946	2.1197	0.136
Birth_records	1	0.7114	0.0287	2.0461	0.161
Ethnicity	4	2.1756	0.08777	1.5644	0.2
Residual	43	14.9499	0.60314
Total	55	24.7866	1
Bacteroides
	Df	SumOfSqs	R2	F	Pr(>F)
Treatment	1	1.9738	0.07963	5.6773	0.018	*
Age	1	1.0307	0.04158	2.9646	0.093
Gender	1	0.6114	0.02467	1.7587	0.206
BMI_for_age	2	1.8444	0.07441	2.6524	0.08
Feeding_type	2	1.4739	0.05946	2.1197	0.112
Birth_records	1	0.7114	0.0287	2.0461	0.184
Ethnicity	4	2.1756	0.08777	1.5644	0.19
Residual	43	14.9499	0.60314
Total	55	24.7866	1
Akkermansia
	Df	SumOfSqs	R2	F	Pr(>F)
Treatment	1	1.9738	0.07963	5.6773	0.02	*
Age	1	1.0307	0.04158	2.9646	0.099
Gender	1	0.6114	0.02467	1.7587	0.202
BMI_for_age	2	1.8444	0.07441	2.6524	0.08
Feeding_type	2	1.4739	0.05946	2.1197	0.147
Birth_records	1	0.7114	0.0287	2.0461	0.159
Ethnicity	4	2.1756	0.08777	1.5644	0.181
Residual	43	14.9499	0.60314
Total	55	24.7866	1
Bifidobacterium
	Df	SumOfSqs	R2	F	Pr(>F)
Treatment	1	1.9738	0.07963	5.6773	0.037	*
Age	1	1.0307	0.04158	2.9646	0.1
Gender	1	0.6114	0.02467	1.7587	0.18
BMI_for_age	2	1.8444	0.07441	2.6524	0.084
Feeding_type	2	1.4739	0.05946	2.1197	0.145
Birth_records	1	0.7114	0.0287	2.0461	0.166
Ethnicity	4	2.1756	0.08777	1.5644	0.185
Residual	43	14.9499	0.60314
Total	55	24.7866	1
Lactobacillus
	Df	SumOfSqs	R2	F	Pr(>F)
Treatment	1	1.9738	0.07963	5.6773	0.023	*
Age	1	1.0307	0.04158	2.9646	0.088
Gender	1	0.6114	0.02467	1.7587	0.187
BMI_for_age	2	1.8444	0.07441	2.6524	0.097
Feeding_type	2	1.4739	0.05946	2.1197	0.137
Birth_records	1	0.7114	0.0287	2.0461	0.161
Ethnicity	4	2.1756	0.08777	1.5644	0.202
Residual	43	14.9499	0.60314
Total	55	24.7866	1
