# Supplementary material for: A Non-Randomized Trial Investigating the Impact of Brown Rice Consumption on Gut Microbiota, Attention, and Short-Term Working Memory in Thai School-Aged Children
Source: Nutrients. 2022 Dec 5;14(23):5176. doi: 10.3390/nu14235176 (PMC9738792; doi:10.3390/nu14235176)
Supplement: Supplementary file 1 [file nutrients-14-05176-s001.zip › Supplementary file S2.xlsx]

## Sheet: ANOVA,phase I
Effect of time points at each treatment level of phase I (one-way repeated measures ANOVA )
Total bacteria
Treatment	Effect	DFn	DFd	F	p	`p<.05`	ges	p.adj
WR	week	1.37	44	0.065	0.873		0.001	0.873
SLR	week	1.44	73.4	12.4	0.000146	*	0.103	0.000292
Firmicutes
Treatment	Effect	DFn	DFd	F	p	`p<.05`	ges	p.adj
WR	week	2	64	5.47	0.006	*	0.077	0.006
SLR	week	2	102	5.37	0.006	*	0.058	0.006
Bacteroidetes
Treatment	Effect	DFn	DFd	F	p	`p<.05`	ges	p.adj
WR	week	2	64	0.384	0.683		0.006	0.683
SLR	week	1.68	85.5	3.12	0.058		0.035	0.116
Gammaproteobacteria
Treatment	Effect	DFn	DFd	F	p	`p<.05`	ges	p.adj
WR	week	2	64	5.61	0.006	*	0.081	0.006
SLR	week	2	102	13.4	6.79e-06	*	0.112	1.36e-05
Prevotella
reatment	Effect	DFn	DFd	F	p	`p<.05`	ges	p.adj
WR	week	2	64	4.07	0.022	*	0.049	0.022
SLR	week	2	102	6.21	0.003	*	0.058	0.006
Roseburia
Treatment	Effect	DFn	DFd	F	p	`p<.05`	ges	p.adj
WR	week	2	64	4.01	0.023	*	0.065	0.046
SLR	week	2	102	2.19	0.117		0.026	0.117
Bacteroides
Treatment	Effect	DFn	DFd	F	p	`p<.05`	ges	p.adj
WR	week	1.55	49.5	0.583	0.52		0.008	0.52
SLR	week	1.51	76.9	3.36	0.053		0.022	0.106
Lactobacillus
Treatment	Effect	DFn	DFd	F	p	`p<.05`	ges	p.adj
WR	week	2	64	1.45	0.243		0.025	0.486
SLR	week	2	102	0.354	0.703		0.003	0.703

## Sheet: PhaseI_pairedt.test
Pairwise comparisons of time points at each treatment level (pairwise t-tests )
Total bacteria
Treatment	.y.	group1	group2	n1	n2 s	tatistic	df	p	p.adj	p.adj.signif
WR	Total_bacteria	0	4	33	33	-0.222	32	0.826	0.893	ns
WR	Total_bacteria	0	15	33	33	-0.309	32	0.759	0.893	ns
WR	Total_bacteria	4	15	33	33	-0.135	32	0.893	0.893	ns
SLR	Total_bacteria	0	4	52	52	-3.43	51	0.001	0.002	**
SLR	Total_bacteria	0	15	52	52	-4.14	51	0.000129	0.000387	***
SLR	Total_bacteria	4	15	52	52	-0.71	51	0.481	0.481	ns
Firmicutes
Treatment	.y.	group1	group2	n1	n2	statistic	df	p	p.adj	p.adj.signif
WR	Firmicutes	0	4	33	33	-2.7	32	0.011	0.016	*
WR	Firmicutes	0	15	33	33	-0.567	32	0.574	0.574	ns
WR	Firmicutes	4	15	33	33	3.08	32	0.004	0.013	*
SLR	Firmicutes	0	4	52	52	-3.06	51	0.004	0.011	*
SLR	Firmicutes	0	15	52	52	-1	51	0.322	0.322	ns
SLR	Firmicutes	4	15	52	52	2.32	51	0.025	0.037	*
Gammaproteobacteria
Treatment	.y.	group1	group2	n1	n2	statistic	df	p	p.adj	p.adj.signif
WR	Gamma_proteobacteria	0	4	33	33	2.05	32	0.049	0.073	ns
WR	Gamma_proteobacteria	0	15	33	33	-1.06	32	0.298	0.298	ns
WR	Gamma_proteobacteria	4	15	33	33	-3.34	32	0.002	0.006	**
SLR	Gamma_proteobacteria	0	4	52	52	2.82	51	0.007	0.01	*
SLR	Gamma_proteobacteria	0	15	52	52	-2.45	51	0.018	0.018	*
SLR	Gamma_proteobacteria	4	15	52	52	-4.91	51	9.73e-06	2.92e-05	****
Prevotella
Treatment	.y.	group1	group2	n1	n2	statistic	df	p	p.adj	p.adj.signif
WR	Prevotella	0	4	33	33	1.65	32	0.11	0.165	ns
WR	Prevotella	0	15	33	33	-1.19	32	0.244	0.244	ns
WR	Prevotella	4	15	33	33	-2.79	32	0.009	0.026	*
SLR	Prevotella	0	4	52	52	1.7	51	0.096	0.109	ns
SLR	Prevotella	0	15	52	52	-1.63	51	0.109	0.109	ns
SLR	Prevotella	4	15	52	52	-4.04	51	0.000178	0.000534	***
Roseburia
Treatment	.y.	group1	group2	n1	n2	statistic	df	p	p.adj	p.adj.signif
WR	Roseburia	0	4	33	33	0.442	32	0.661	0.661	ns
WR	Roseburia	0	15	33	33	-2.29	32	0.029	0.043	*
WR	Roseburia	4	15	33	33	-2.78	32	0.009	0.027	*
SLR	Roseburia	0	4	52	52	1.06	51	0.293	0.346	ns
SLR	Roseburia	0	15	52	52	-0.951	51	0.346	0.346	ns
SLR	Roseburia	4	15	52	52	-2.28	51	0.026	0.08	ns

## Sheet: Friedman. phase I
The Friedman test: Phase I
WR group
Taxa	p.value
Ruminococcus	0.00414916
Faecalibacterium	0.00596878
Akkermansia	0.529213
Bifidobacterium	0.390865
SLR group
Taxa	p.value
Ruminococcus	0.874052
Faecalibacterium	0.50042
Akkermansia	0.0774833
Bifidobacterium	0.437393

## Sheet: Wilcoxpaired,phaseI
Wilcoxon signed rank test with Benjamini-Hochberg (BH) p-value correction: Phase I
p.adj = q-value
Taxa	Treatment	group1	group2	p.adj
Ruminococcus	WR	0	4	0.1201
Ruminococcus	WR	0	15	0.0064
Ruminococcus	WR	4	15	0.1201
Ruminococcus	SLR	0	4	0.85
Ruminococcus	SLR	0	15	0.85
Ruminococcus	SLR	4	15	0.85
Faecalibacterium	WR	0	4	0.9288
Faecalibacterium	WR	0	15	0.0383
Faecalibacterium	WR	4	15	0.0096
Faecalibacterium	SLR	0	4	0.73
Faecalibacterium	SLR	0	15	0.73
Faecalibacterium	SLR	4	15	0.73

## Sheet: ANOVA.Phase II
Effect of time points at each treatment level of phase I (one-way repeated measures ANOVA )
Firmicutes
Treatment	Effect	DFn	DFd	F	p	`p<.05`	ges	p.adj
WR	week	2	76	12.9	1.48e-05	*	0.105	2.96e-05
SLR	week	2	34	0.55	0.582		0.012	0.582
Roseburia
Treatment	Effect	DFn	DFd	F	p	`p<.05`	ges	p.adj
WR	week	2	76	5.24	0.007	*	0.047	0.014
SLR	week	2	34	0.507	0.607		0.014	0.607
Ruminococcus
Treatment	Effect	DFn	DFd	F	p	`p<.05`	ges	p.adj
WR	week	2	76	21.6	3.71e-08	*	0.144	3.71e-08
SLR	week	2	34	34.3	7.03e-09	*	0.216	1.41e-08
Faecalibacterium
Treatment	Effect	DFn	DFd	F	p	`p<.05`	ges	p.adj
WR	week	2	76	2.5	0.089		0.023	0.089
SLR	week	2	34	3.77	0.033	*	0.115	0.066
Akkermansia
Treatment	Effect	DFn	DFd	F	p	`p<.05`	ges	p.adj
WR	week	1.03	39.2	0.376	0.55		0.002	0.695
SLR	week	1.05	17.9	0.174	0.695		0.002	0.695
Bifidobacterium
Treatment	Effect	DFn	DFd	F	p	`p<.05`	ges	p.adj
WR	week	1.1	42	19.7	3.89e-05	*	0.167	7.78e-05
SLR	week	1.26	21.4	6.1	0.017	*	0.123	0.017
Lactobacillus
Treatment	Effect	DFn	DFd	F	p	`p<.05`	ges	p.adj
WR	week	1.13	43.1	0.93	0.352		0.005	0.398
SLR	week	1.11	19	0.793	0.398		0.012	0.398

## Sheet: Phase II.pairedt.test
Pairwise comparisons between time points at each level of treatment (pairwise t-tests ): Phase II
Firmicutes
Treatment	.y.	group1	group2	n1	n2	statistic	df	p	p.adj	p.adj.signif
WR	Firmicutes	56	61	39	39	3.21	38	0.003	0.004	**
WR	Firmicutes	56	71	39	39	-1.51	38	0.139	0.139	ns
WR	Firmicutes	61	71	39	39	-5.35	38	4.49e-06	1.35e-05	****
SLR	Firmicutes	56	61	18	18	-0.844	17	0.411	0.616	ns
SLR	Firmicutes	56	71	18	18	-0.965	17	0.348	0.616	ns
SLR	Firmicutes	61	71	18	18	0.33	17	0.745	0.745	ns
Roseburia
Treatment	.y.	group1	group2	n1	n2	statistic	df	p	p.adj	p.adj.signif
WR	Roseburia	56	61	39	39	2.03	38	0.05	0.075	ns
WR	Roseburia	56	71	39	39	-1.26	38	0.214	0.214	ns
WR	Roseburia	61	71	39	39	-3.11	38	0.004	0.011	*
SLR	Roseburia	56	61	18	18	0.294	17	0.773	0.773	ns
SLR	Roseburia	56	71	18	18	-0.675	17	0.509	0.764	ns
SLR	Roseburia	61	71	18	18	-0.933	17	0.364	0.764	ns
Ruminococcus
Treatment	.y.	group1	group2	n1	n2	statistic	df	p	p.adj	p.adj.signif
WR	Ruminococcus	56	61	39	39	1.32	38	0.193	0.193	ns
WR	Ruminococcus	56	71	39	39	7.19	38	1.38e-08	4.14e-08	****
WR	Ruminococcus	61	71	39	39	4.43	38	7.81e-05	0.000117	***
SLR	Ruminococcus	56	61	18	18	1.65	17	0.116	0.116	ns
SLR	Ruminococcus	56	71	18	18	9.06	17	6.48e-08	1.94e-07	****
SLR	Ruminococcus	61	71	18	18	6.22	17	9.25e-06	1.39e-05	****
Bifidobacterium
Treatment	.y.	group1	group2	n1	n2	statistic	df	p	p.adj	p.adj.signif
WR	Bifidobacterium	56	61	39	39	-4.48	38	6.74e-05	0.000101	***
WR	Bifidobacterium	56	71	39	39	-4.55	38	5.34e-05	0.000101	***
WR	Bifidobacterium	61	71	39	39	0.209	38	0.835	0.835	ns
SLR	Bifidobacterium	56	61	18	18	-2.99	17	0.008	0.025	*
SLR	Bifidobacterium	56	71	18	18	-2.08	17	0.053	0.08	ns
SLR	Bifidobacterium	61	71	18	18	1.6	17	0.129	0.129	ns

## Sheet: Friedman. phase II
The Friedman test: Phase II
WR group
Taxa	p.value
Total_bacteria	0.00207149
Bacteroidetes	0.146157
Gamma_proteobacteria	8.10478e-07
Prevotella	0.096972
Bacteroides	1.19063e-06
SLR group
Taxa	p.value
Bacteroidetes	5.20096e-06
Gamma_proteobacteria	1.29687e-06
Prevotella	0.513417
Bacteroides	0.00327243

## Sheet: Wilcoxpaired,phaseII
Wilcoxon signed rank test with Benjamini-Hochberg (BH) p-value correction: Phase II
p.adj = q-value
Taxa	Treatment	group1	group2	p.adj
Total bacteria	WR	56	61	0.0016
Total bacteria	WR	56	71	0.0499
Total bacteria	WR	61	71	0.0325
Total bacteria	SLR	56	61	0.0016
Total bacteria	SLR	56	71	0.8961
Total bacteria	SLR	61	71	0.0016
Bacteroidetes	WR	56	61	0.054
Bacteroidetes	WR	56	71	0.17
Bacteroidetes	WR	61	71	0.591
Bacteroidetes	SLR	56	61	0.82762
Bacteroidetes	SLR	56	71	0.00045
Bacteroidetes	SLR	61	71	0.00045
Gammaproteobacteria	WR	56	61	4.3e-06
Gammaproteobacteria	WR	56	71	0.5625
Gammaproteobacteria	WR	61	71	0.0022
Gammaproteobacteria	SLR	56	61	0.00032
Gammaproteobacteria	SLR	56	71	0.48592
Gammaproteobacteria	SLR	61	71	0.00032
Bacteroides	WR	56	61	0.0311
Bacteroides	WR	56	71	1.5e-06
Bacteroides	WR	61	71	0.0043
Bacteroides	SLR	56	61	1
Bacteroides	SLR	56	71	0.0053
Bacteroides	SLR	61	71	0.0051
