# Supplementary material for: A Non-Randomized Trial Investigating the Impact of Brown Rice Consumption on Gut Microbiota, Attention, and Short-Term Working Memory in Thai School-Aged Children
Source: Nutrients. 2022 Dec 5;14(23):5176. doi: 10.3390/nu14235176 (PMC9738792; doi:10.3390/nu14235176)
Supplement: Supplementary file 1 [file nutrients-14-05176-s001.zip › Supplementary file S3.xlsx]

## Sheet: Phase I.A
PERMANOVA FOR PHASE I: the effect of treatment and time point on the abundance of gut microbiota
adonis2(formula = vegdist(taxa, method = "euclidean") ~ Treatment + week, data, permutations = perm, method = "euclidean", by = "margin", na.rm = TRUE)
Using participants as strata
							Total bacteria
Total bacteria							Permutation test for homogeneity of multivariate dispersions across weeks
	Df	SumOfSqs	R2	F	Pr(>F)		WR		Df	SumOfSqs	Mean	F	N.Perm	Pr(>F)
Treatment	1	0	0	0.0004	0.976			weeks	2	0.5961	0.29805	2.9479	999	0.057
week	2	2.761	0.04357	5.6947	0.001			Residuals	95	9.6051	0.10111
Residual	250	60.603	0.95642				SLR		Df	SumOfSqs	Mean	F	N.Perm	Pr(>F)
Total	253	63.364	1					weeks	2	1.1931	0.59654	7.3492	999	0.001
								Residuals	153	12.4191	0.08117
Firmicutes							Firmicutes
	Df	SumOfSqs	R2	F	Pr(>F)		Permutation test for homogeneity of multivariate dispersions across weeks
Treatment	1	0.057	0.00048	0.1292	0.008		WR		Df	SumOfSqs	Mean	F	N.Perm	Pr(>F)
week	2	7.707	0.06517	8.7191	0.001			weeks	2	1.6149	0.80743	4.4025	999	0.011
Residual	250	110.489	0.93436					Residuals	95	17.4233	0.1834
Total	253	118.251	1				SLR		Df	SumOfSqs	Mean	F	N.Perm	Pr(>F)
								weeks	2	0.3387	0.16937	1.3023	999	0.273
								Residuals	153	19.899	0.13006
Bacteroidetes							Bacteroidetes
	Df	SumOfSqs	R2	F	Pr(>F)		Permutation test for homogeneity of multivariate dispersions across weeks
Treatment	1	0.038	0.00043	0.1103	0.015		WR		Df	SumOfSqs	Mean	F	N.Perm	Pr(>F)
week	2	1.561	0.01778	2.2637	0.061			Treatment	2	0.4246	0.2123	1.4201	999	0.249
Residual	250	86.2	0.98182					Residuals	96	14.3514	0.14949
Total	253	87.796	1				SLR		Df	SumOfSqs	Mean	F	N.Perm	Pr(>F)
								Treatment	2	0.7855	0.39276	2.5275	999	0.084	.
								Residuals	153	23.7749	0.15539
Gammaproteobacteria							Gammaproteobacteria
	Df	SumOfSqs	R2	F	Pr(>F)		Permutation test for homogeneity of multivariate dispersions across weeks
Treatment	1	0.992	0.00415	1.1539	0.001		WR		Df	SumOfSqs	Mean	F	N.Perm	Pr(>F)
week	2	23.323	0.09753	13.5681	0.001			weeks	2	0.7177	0.35885	1.2001	999	0.273
Residual	250	214.867	0.89854					Residuals	95	28.4074	0.29903
Total	253	239.13	1				SLR		Df	SumOfSqs	Mean	F	N.Perm	Pr(>F)
								weeks	2	2.365	1.18232	3.7988	999	0.031
								Residuals	153	47.619	0.31123
Prevotella							Prevotella
	Df	SumOfSqs	R2	F	Pr(>F)		Permutation test for homogeneity of multivariate dispersions across weeks
Treatment	1	0.999	0.00409	1.0852	0.001		WR		Df	SumOfSqs	Mean	F	N.Perm	Pr(>F)
week	2	12.897	0.05288	7.0078	0.001			weeks	2	0.3122	0.15608	0.4878	999	0.619
Residual	250	230.044	0.9432					Residuals	95	30.3981	0.31998
Total	253	243.899	1				SLR		Df	SumOfSqs	Mean	F	N.Perm	Pr(>F)
								weeks	2	1.355	0.67767	1.9093	999	0.169
								Residuals	153	54.305	0.35493
Roseburia							Roseburia
	Df	SumOfSqs	R2	F	Pr(>F)		Permutation test for homogeneity of multivariate dispersions across weeks
Treatment	1	1.222	0.01402	3.6993	0.126		WR		Df	SumOfSqs	Mean	F	N.Perm	Pr(>F)
week	2	3.331	0.03821	5.0407	0.003			weeks	2	1.3587	0.67935	5.6283	999	0.003
Residual	250	82.595	0.94747					Residuals	95	11.4668	0.1207
Total	253	87.174	1				SLR		Df	SumOfSqs	Mean	F	N.Perm	Pr(>F)
								weeks	2	0.2021	0.10106	0.6525	999	0.521
								Residuals	153	23.6952	0.15487
Ruminococcus
	Df	SumOfSqs	R2	F	Pr(>F)
Treatment	1	0.601	0.00552	1.404	0.968
week	2	1.317	0.01209	1.5379	0.094
Residual	250	107.031	0.98229
Total	253	108.961	1
Faecalibacterium
	Df	SumOfSqs	R2	F	Pr(>F)
Treatment	1	0	0	0.0002	0.982
week	2	1.42	0.01772	2.2546	0.077
Residual	250	78.704	0.98228
Total	253	80.124	1
Bacteroides							Bacteroides
	Df	SumOfSqs	R2	F	Pr(>F)		Permutation test for homogeneity of multivariate dispersions across weeks
Treatment	1	0.001	1e-05	0.0038	0.954		WR		Df	SumOfSqs	Mean	F	N.Perm	Pr(>F)
week	2	1.05	0.01488	1.8884	0.048			weeks	2	0.559	0.27949	2.6861	999	0.092
Residual	250	69.494	0.9851					Residuals	95	9.8848	0.10405
Total	253	70.545	1				SLR		Df	SumOfSqs	Mean	F	N.Perm	Pr(>F)
								weeks	2	1.1498	0.57489	5.319	999	0.008
								Residuals	153	16.5366	0.10808
Akkermansia							Akkermansia
	Df	SumOfSqs	R2	F	Pr(>F)		Permutation test for homogeneity of multivariate dispersions across weeks
Treatment	1	6.29	0.00594	1.5334	0.339		WR		Df	SumOfSqs	Mean	F	N.Perm	Pr(>F)
week	2	26.72	0.02525	3.2586	0.004			weeks	2	6.149	3.0744	2.5303	999	0.092
Residual	250	1024.86	0.96868					Residuals	95	115.429	1.215
Total	253	1057.99	1				SLR		Df	SumOfSqs	Mean	F	N.Perm	Pr(>F)
								weeks	2	7.954	3.9772	2.3393	999	0.092
								Residuals	153	260.129	1.7002
Bifidobacterium
	Df	SumOfSqs	R2	F	Pr(>F)
Treatment	1	2.418	0.01661	4.265	0.562
week	2	1.39	0.00955	1.2254	0.248
Residual	250	141.759	0.97373
Total	253	145.584	1
Lactobacillus
	Df	SumOfSqs	R2	F	Pr(>F)
Treatment	1	5.411	0.02454	6.296	0.944
week	2	0.243	0.0011	0.1415	0.835
Residual	250	214.858	0.97429
Total	253	220.527	1

## Sheet: PhaseI.B
PERMANOVA FOR PHASE I: the effect of treatment, time point, and demographic variables on the abundance of gut microbiota
adonis2(formula = vegdist(taxa, method = "euclidean") ~ Treatment + week + Age + Gender + BMI_for_age + Feeding_type + Birth_records + Ethnicity, data, permutations = perm, method = "euclidean", by = "margin", na.rm = TRUE)
Blocks: with(Data, Sample)
Using participants as strata
Signif. codes: 0 ‘***’ 0.001 ‘**’ 0.01 ‘*’ 0.05
Total bacteria
	Df	SumOfSqs	R2	F	Pr(>F)
Treatment	1	0.151	0.00239	0.6266	0.088
week	2	2.498	0.03943	5.1789	0.006	**
Age	1	0.154	0.00243	0.6391	0.082
Gender	1	1.2	0.01894	4.9753	0.013	*
BMI_for_age	3	0.679	0.01071	0.9378	0.823
Feeding_type	2	0.602	0.0095	1.248	0.032	*
Birth_records	1	0.457	0.00721	1.8954	0.016	*
Ethnicity	4	0.246	0.00389	0.2555	0.832
Residual	238	57.407	0.90598
Total	253	63.364	1
Firmicutes
	Df	SumOfSqs	R2	F	Pr(>F)
Treatment	1	0.011	9e-05	0.0252	0.678
week	2	7.211	0.06098	8.548	0.001	***
Age	1	0.03	0.00026	0.0716	0.646
Gender	1	0.637	0.00538	1.5092	0.091	.
BMI_for_age	3	4.43	0.03747	3.5012	0.366
Feeding_type	2	2.326	0.01967	2.7567	0.001	***
Birth_records	1	0.075	0.00063	0.1773	0.706
Ethnicity	4	0.633	0.00535	0.3752	0.501
Residual	238	100.387	0.84893
Total	253	118.251	1
Bacteroidetes
	Df	SumOfSqs	R2	F	Pr(>F)
Treatment	1	0.019	0.00022	0.057	0.922
week	2	1.579	0.01799	2.32	0.062
Age	1	0.008	9e-05	0.0229	0.939
Gender	1	0.887	0.0101	2.6046	0.142
BMI_for_age	3	0.393	0.00448	0.3849	0.898
Feeding_type	2	0.02	0.00023	0.029	0.208
Birth_records	1	1.444	0.01645	4.2419	0.973
Ethnicity	4	1.859	0.02118	1.3657	0.645
Residual	238	81.011	0.92271
Total	253	87.796	1
Gammaproteobacteria
	Df	SumOfSqs	R2	F	Pr(>F)
Treatment	1	0.007	3e-05	0.0083	0.753
week	2	23.894	0.09992	14.2933	0.001	***
Age	1	0.141	0.00059	0.1692	0.079
Gender	1	5.872	0.02455	7.0249	0.001	***
BMI_for_age	3	0.92	0.00385	0.367	0.662
Feeding_type	2	4.125	0.01725	2.4675	0.001	***
Birth_records	1	0.583	0.00244	0.6973	0.015	*
Ethnicity	4	2.67	0.01117	0.7986	0.224
Residual	238	198.932	0.8319
Total	253	239.13	1
Prevotella
	Df	SumOfSqs	R2	F	Pr(>F)
Treatment	1	0.334	0.00137	0.3787	0.033	*
week	2	13.333	0.05467	7.5496	0.002	**
Age	1	1.008	0.00413	1.1419	0.024	*
Gender	1	3.991	0.01636	4.5194	0.025	*
BMI_for_age	3	1.079	0.00442	0.4072	0.554
Feeding_type	2	5.382	0.02207	3.0475	0.001	***
Birth_records	1	4.041	0.01657	4.5767	0.007	**
Ethnicity	4	4.043	0.01658	1.1445	0.585
Residual	238	210.168	0.8617
Total	253	243.899	1
Roseburia
	Df	SumOfSqs	R2	F	Pr(>F)
Treatment	1	0.035	0.0004	0.1062	0.833
week	2	3.154	0.03618	4.7506	0.009	**
Age	1	0.363	0.00416	1.0926	0.837
Gender	1	0.787	0.00902	2.3702	0.152
BMI_for_age	3	0.417	0.00478	0.4189	0.89
Feeding_type	2	0.173	0.00198	0.2605	0.379
Birth_records	1	0.081	0.00093	0.2442	0.143
Ethnicity	4	1.02	0.01171	0.7686	0.588
Residual	238	78.998	0.90621
Total	253	87.174	1
Ruminococcus
	Df	SumOfSqs	R2	F	Pr(>F)
Treatment	1	0.249	0.00228	0.7042	0.13
week	2	1.597	0.01466	2.2609	0.048	*
Age	1	0.111	0.00102	0.3135	0.098
Gender	1	3.001	0.02754	8.4982	0.035	*
BMI_for_age	3	6.984	0.0641	6.5923	0.117
Feeding_type	2	0.965	0.00886	1.3662	0.022	*
Birth_records	1	1.021	0.00937	2.8916	0.886
Ethnicity	4	5.506	0.05053	3.8978	0.899
Residual	238	84.052	0.7714
Total	253	108.961	1
Faecalibacterium
	Df	SumOfSqs	R2	F	Pr(>F)
Treatment	1	0.052	0.00065	0.1639	0.246
week	2	1.324	0.01653	2.0975	0.099
Age	1	0.065	0.00082	0.2073	0.248
Gender	1	0.173	0.00216	0.5488	0.321
BMI_for_age	3	1.902	0.02374	2.0083	0.625
Feeding_type	2	0.085	0.00107	0.1354	0.782
Birth_records	1	0.695	0.00867	2.2011	0.867
Ethnicity	4	0.411	0.00513	0.3255	0.488
Residual	238	75.135	0.93773
Total	253	80.124	1
Bacteroides
	Df	SumOfSqs	R2	F	Pr(>F)
Treatment	1	0.302	0.00429	1.1469	0.037	*
week	2	0.953	0.01351	1.8071	0.064
Age	1	0.292	0.00414	1.1069	0.038	*
Gender	1	1.95	0.02764	7.3929	0.141
BMI_for_age	3	0.786	0.01115	0.9937	0.598
Feeding_type	2	1.398	0.01982	2.6507	0.097
Birth_records	1	0.741	0.0105	2.809	0.009	**
Ethnicity	4	1.068	0.01514	1.0121	0.439
Residual	238	62.77	0.88978
Total	253	70.545	1
Akkermansia
	Df	SumOfSqs	R2	F	Pr(>F)
Treatment	1	18	0.01702	4.6072	0.158
week	2	30.35	0.02869	3.8834	0.001	***
Age	1	9.86	0.00932	2.5227	0.169
Gender	1	3.99	0.00378	1.0222	0.376
BMI_for_age	3	21.2	0.02004	1.8082	0.885
Feeding_type	2	18.01	0.01702	2.3041	0.031	*
Birth_records	1	0.09	8e-05	0.0222	0.31
Ethnicity	4	30.94	0.02924	1.9793	0.31
Residual	238	930.08	0.8791
Total	253	1057.99	1
Bifidobacterium
	Df	SumOfSqs	R2	F	Pr(>F)
Treatment	1	0.462	0.00317	0.82	0.182
week	2	1.062	0.00729	0.9426	0.34
Age	1	0.022	0.00015	0.0392	0.446
Gender	1	0.119	0.00082	0.2107	0.64
BMI_for_age	3	2.446	0.0168	1.4474	0.402
Feeding_type	2	2.077	0.01427	1.8443	0.895
Birth_records	1	3.128	0.02148	5.553	0.92
Ethnicity	4	1.063	0.0073	0.4718	0.655
Residual	238	134.047	0.92076
Total	253	145.584	1
Lactobacillus
	Df	SumOfSqs	R2	F	Pr(>F)
Treatment	1	3.409	0.01546	4.3745	0.132
week	2	0.043	0.0002	0.0278	0.962
Age	1	7.109	0.03224	9.124	0.142
Gender	1	4.626	0.02098	5.9376	0.538
BMI_for_age	3	4.6	0.02086	1.9679	0.365
Feeding_type	2	5.336	0.0242	3.4241	0.308
Birth_records	1	0	0	0.0003	0.865
Ethnicity	4	8.679	0.03936	2.7846	0.605
Residual	238	185.445	0.84092
Total	253	220.527	1

## Sheet: Phase II.A
PERMANOVA FOR PHASE II: the effect of treatment and time point on the abundance of gut microbiota
adonis2(formula = vegdist(taxa, method = "euclidean") ~ Treatment + week, data, permutations = perm, method = "euclidean", by = "margin", na.rm = TRUE)
Using participants as strata
Total bacteria							Total bacteria
	Df	SumOfSqs	R2	F	Pr(>F)		Permutation test for homogeneity of multivariate dispersions across weeks
Treatment	1	0.669	0.01177	2.2661	0.001		WR		Df	SumOfSqs	Mean	F	N.Perm	Pr(>F)
week	2	7.428	0.13071	12.5795	0.001			weeks	2	0.4277	0.21387	1.9953	999	0.133
Residual	165	48.713	0.85722					Residuals	112	12.0045	0.10718
Total	168	56.827	1				SLR		Df	SumOfSqs	Mean	F	N.Perm	Pr(>F)
								weeks	2	0.1615	0.080753	0.5675	999	0.582
								Residuals	51	7.2565	0.142283
Firmicutes							Firmicutes
	Df	SumOfSqs	R2	F	Pr(>F)		Permutation test for homogeneity of multivariate dispersions across weeks
Treatment	1	0.386	0.00393	0.6833	0.011		WR		Df	SumOfSqs	Mean	F	N.Perm	Pr(>F)
week	2	4.66	0.04738	4.12	0.005			weeks	2	0.331	0.16551	0.7107	999	0.475
Residual	165	93.314	0.94871					Residuals	112	26.083	0.23288
Total	168	98.359	1				SLR		Df	SumOfSqs	Mean	F	N.Perm	Pr(>F)
								weeks	2	0.7883	0.39415	2.5705	999	0.081
								Residuals	51	7.8203	0.15334
Bacteroidetes							Bacteroidetes
	Df	SumOfSqs	R2	F	Pr(>F)		Permutation test for homogeneity of multivariate dispersions across weeks
Treatment	1	1.76	0.02151	3.9574	0.006		WR		Df	SumOfSqs	Mean	F	N.Perm	Pr(>F)
week	2	6.654	0.0813	7.4793	0.002			weeks	2	0.3881	0.19407	1.2499	999	0.284
Residual	165	73.396	0.89681					Residuals	112	17.3897	0.15526
Total	168	81.842	1				SLR		Df	SumOfSqs	Mean	F	N.Perm	Pr(>F)
								weeks	2	0.0088	0.004409	0.0216	999	0.979
								Residuals	51	10.396	0.203842
Gammaproteobacteria							Gammaproteobacteria
	Df	SumOfSqs	R2	F	Pr(>F)		Permutation test for homogeneity of multivariate dispersions across weeks
Treatment	1	22.18	0.04995	13.888	0.001		WR		Df	SumOfSqs	Mean	F	N.Perm	Pr(>F)
week	2	157.97	0.35582	49.464	0.001			weeks	2	2.754	1.3772	2.6608	999	0.079
Residual	165	263.48	0.59347					Residuals	112	57.971	0.5176
Total	168	443.96	1				SLR		Df	SumOfSqs	Mean	F	N.Perm	Pr(>F)
								weeks	2	0.6262	0.31308	0.731	999	0.466
								Residuals	51	21.842	0.42827
Prevotella							Prevotella
	Df	SumOfSqs	R2	F	Pr(>F)		Permutation test for homogeneity of multivariate dispersions across weeks
Treatment	1	1.299	0.00788	1.333	0.019		WR		Df	SumOfSqs	Mean	F	N.Perm	Pr(>F)
week	2	2.812	0.01705	1.4425	0.023			weeks	2	0.645	0.32265	0.7079	999	0.481
Residual	165	160.806	0.97515					Residuals	112	51.047	0.45578
Total	168	164.903	1				SLR		Df	SumOfSqs	Mean	F	N.Perm	Pr(>F)
								weeks	2	0.1667	0.083328	0.2926	999	0.777
								Residuals	51	14.523	0.284765
Roseburia							Roseburia
	Df	SumOfSqs	R2	F	Pr(>F)		Permutation test for homogeneity of multivariate dispersions across weeks
Treatment	1	0.417	0.00704	1.2095	0.045		WR		Df	SumOfSqs	Mean	F	N.Perm	Pr(>F)
week	2	1.96	0.03306	2.8414	0.011			weeks	2	0.1101	0.055039	0.3931	999	0.671
Residual	165	56.904	0.95989					Residuals	112	15.6805	0.140005
Total	168	59.282	1				SLR		Df	SumOfSqs	Mean	F	N.Perm	Pr(>F)
								weeks	2	0.0275	0.013752	0.1293	999	0.879
								Residuals	51	5.4246	0.106365
Ruminococcus							Ruminococcus
	Df	SumOfSqs	R2	F	Pr(>F)		Permutation test for homogeneity of multivariate dispersions across weeks
Treatment	1	0.776	0.00943	1.893	0.001		WR		Df	SumOfSqs	Mean	F	N.Perm	Pr(>F)
week	2	13.833	0.16821	16.882	0.001			weeks	2	0.0706	0.035304	0.2386	999	0.794
Residual	165	67.601	0.82205					Residuals	112	16.5739	0.147981
Total	168	82.235	1				SLR		Df	SumOfSqs	Mean	F	N.Perm	Pr(>F)
								weeks	2	0.1828	0.091398	0.3073	999	0.726
								Residuals	51	15.1708	0.297466
Faecalibacterium
	Df	SumOfSqs	R2	F	Pr(>F)
Treatment	1	0.005	0.00013	0.021	0.033
week	2	0.707	0.01667	1.3991	0.128
Residual	165	41.688	0.98322
Total	168	42.399	1
Bacteroides							Bacteroides
	Df	SumOfSqs	R2	F	Pr(>F)		Permutation test for homogeneity of multivariate dispersions across weeks
Treatment	1	0.025	0.00038	0.077	0.001		WR		Df	SumOfSqs	Mean	F	N.Perm	Pr(>F)
week	2	12.524	0.18958	19.307	0.001			weeks	2	0.1741	0.087072	0.733	999	0.485
Residual	165	53.517	0.8101					Residuals	112	13.3041	0.118787
Total	168	66.062	1				SLR		Df	SumOfSqs	Mean	F	N.Perm	Pr(>F)
								weeks	2	0.0064	0.003178	0.0198	999	0.985
								Residuals	51	8.1933	0.160652
Akkermansia
	Df	SumOfSqs	R2	F	Pr(>F)
Treatment	1	3.92	0.00576	0.9576	0.325
week	2	0.9	0.00132	0.1096	0.706
Residual	165	675.03	0.99295
Total	168	679.82	1
Bifidobacterium							Bifidobacterium
	Df	SumOfSqs	R2	F	Pr(>F)		Permutation test for homogeneity of multivariate dispersions across weeks
Treatment	1	2.985	0.02414	4.7831	0.001		WR		Df	SumOfSqs	Mean	F	N.Perm	Pr(>F)
week	2	17.763	0.14367	14.2319	0.001			weeks	2	0.603	0.30155	0.9862	999	0.369
Residual	165	102.969	0.83285					Residuals	112	34.247	0.30578
Total	168	123.634	1				SLR		Df	SumOfSqs	Mean	F	N.Perm	Pr(>F)
								weeks	2	0.158	0.079005	0.6191	999	0.538
								Residuals	51	6.5083	0.127614
Lactobacillus
	Df	SumOfSqs	R2	F	Pr(>F)
Treatment	1	3.302	0.01778	3.0048	0.085
week	2	1.166	0.00628	0.5304	0.225
Residual	165	181.321	0.97607
Total	168	185.767	1

## Sheet: PhaseII.B
PERMANOVA FOR PHASE II: the effect of treatment, time point, and demographic variables on the abundance of gut microbiota
adonis2(formula = vegdist(taxa, method = "euclidean") ~ Treatment + week + Age + Gender + BMI_for_age + Feeding_type + Birth_records + Ethnicity, data, permutations = perm, method = "euclidean", by = "margin", na.rm = TRUE)
Blocks: with(Data, Sample)
Using participants as strata
Signif. codes: 0 ‘***’ 0.001 ‘**’ 0.01 ‘*’ 0.05
Total bacteria
	Df	SumOfSqs	R2	F	Pr(>F)
Treatment	1	0.003	5e-05	0.0099	0.789
week	2	7.632	0.13431	14.2395	0.001	***
Age	1	0.001	2e-05	0.0048	0.849
Gender	1	0.192	0.00338	0.7177	0.137
BMI_for_age	2	0.194	0.00342	0.3625	0.727
Feeding_type	2	1.957	0.03444	3.6518	0.001	***
Birth_records	1	2.469	0.04345	9.2124	0.008	**
Ethnicity	4	3.629	0.06385	3.385	0.001	***
Residual	154	41.271	0.72626
Total	168	56.827	1
Firmicutes
	Df	SumOfSqs	R2	F	Pr(>F)
Treatment	1	0.76	0.00772	1.5079	0.272
week	2	4.707	0.04785	4.6719	0.002	**
Age	1	0.562	0.00571	1.1147	0.283
Gender	1	0.003	3e-05	0.0066	0.424
BMI_for_age	2	2.137	0.02173	2.1212	0.794
Feeding_type	2	9.203	0.09357	9.1347	0.016	*
Birth_records	1	1.574	0.016	3.1246	0.243
Ethnicity	4	5.568	0.05661	2.7633	0.533
Residual	154	77.577	0.78871
Total	168	98.359	1
Bacteroidetes
	Df	SumOfSqs	R2	F	Pr(>F)
Treatment	1	0.226	0.00276	0.5445	0.643
week	2	6.348	0.07756	7.6609	0.001	***
Age	1	0.002	2e-05	0.0042	0.835
Gender	1	0.056	0.00068	0.1348	0.169
BMI_for_age	2	0.055	0.00067	0.0666	0.813
Feeding_type	2	1.722	0.02104	2.0786	0.003	**
Birth_records	1	3.419	0.04177	8.2521	0.384
Ethnicity	4	4.666	0.05701	2.8157	0.27
Residual	154	63.802	0.77958
Total	168	81.842	1
Gammaproteobacteria
	Df	SumOfSqs	R2	F	Pr(>F)
Treatment	1	2.8	0.0063	1.7821	0.191
week	2	156.8	0.3532	49.9699	0.001	***
Age	1	0.08	0.00019	0.0539	0.518
Gender	1	0.01	3e-05	0.0074	0.738
BMI_for_age	2	0.52	0.00118	0.1671	0.6
Feeding_type	2	3.7	0.00834	1.1801	0.001	***
Birth_records	1	14.04	0.03162	8.9458	0.001	***
Ethnicity	4	2.9	0.00654	0.4625	0.007	**
Residual	154	241.62	0.54425
Total	168	443.96	1
Prevotella
	Df	SumOfSqs	R2	F	Pr(>F)
Treatment	1	0.002	1e-05	0.0029	0.845
week	2	2.617	0.01587	1.562	0.033	*
Age	1	0.01	6e-05	0.0124	0.668
Gender	1	0.419	0.00254	0.4997	0.239
BMI_for_age	2	1.348	0.00817	0.8042	0.297
Feeding_type	2	6.104	0.03701	3.6424	0.048	*
Birth_records	1	19.356	0.11738	23.1027	0.169
Ethnicity	4	7.292	0.04422	2.1759	0.399
Residual	154	129.026	0.78243
Total	168	164.903	1
Roseburia
	Df	SumOfSqs	R2	F	Pr(>F)
Treatment	1	0.071	0.00119	0.22	0.724
week	2	1.605	0.02707	2.4989	0.023	*
Age	1	0.31	0.00522	0.9645	0.724
Gender	1	0.11	0.00185	0.3416	0.194
BMI_for_age	2	3.773	0.06364	5.8754	0.466
Feeding_type	2	1.194	0.02014	1.8595	0.035	*
Birth_records	1	0.983	0.01659	3.0631	0.147
Ethnicity	4	3.624	0.06114	2.8221	0.216
Residual	154	49.443	0.83403
Total	168	59.282	1
Ruminococcus
	Df	SumOfSqs	R2	F	Pr(>F)
Treatment	1	2.718	0.03305	8.6977	0.076
week	2	12.419	0.15102	19.8737	0.001	***
Age	1	1.583	0.01925	5.0661	0.143
Gender	1	1.565	0.01903	5.0076	0.038	*
BMI_for_age	2	2.698	0.03281	4.3176	0.264
Feeding_type	2	4.886	0.05942	7.8189	0.001	***
Birth_records	1	0.608	0.00739	1.9449	0.04	*
Ethnicity	4	6.338	0.07707	5.0709	0.001	***
Residual	154	48.117	0.58512
Total	168	82.235	1
Faecalibacterium
	Df	SumOfSqs	R2	F	Pr(>F)
Treatment	1	0.301	0.0071	1.2854	0.237
week	2	0.601	0.01418	1.2827	0.169
Age	1	0.178	0.00419	0.7588	0.245
Gender	1	0.352	0.0083	1.5014	0.261
BMI_for_age	2	0.738	0.0174	1.574	0.685
Feeding_type	2	1.102	0.02598	2.3506	0.287
Birth_records	1	1.632	0.03848	6.9633	0.341
Ethnicity	4	1.501	0.03541	1.6019	0.88
Residual	154	36.086	0.8511
Total	168	42.399	1
Bacteroides
	Df	SumOfSqs	R2	F	Pr(>F)
Treatment	1	0.001	1e-05	0.0025	0.889
week	2	12.155	0.18399	20.0132	0.001	***
Age	1	0.006	8e-05	0.0183	0.709
Gender	1	0.01	0.00015	0.0324	0.638
BMI_for_age	2	0.1	0.00151	0.1648	0.588
Feeding_type	2	1.324	0.02005	2.1806	0.001	***
Birth_records	1	2.897	0.04385	9.5405	0.001	***
Ethnicity	4	3.075	0.04654	2.5312	0.001	***
Residual	154	46.765	0.70789
Total	168	66.062	1
Akkermansia
	Df	SumOfSqs	R2	F	Pr(>F)
Treatment	1	8.7	0.0128	2.2694	0.634
week	2	1.57	0.00231	0.2047	0.54	**
Age	1	5.87	0.00863	1.5298	0.644
Gender	1	1.29	0.0019	0.3364	0.351
BMI_for_age	2	10.73	0.01579	1.3991	0.495
Feeding_type	2	9.25	0.0136	1.2058	0.509
Birth_records	1	8.75	0.01288	2.2825	0.433
Ethnicity	4	21.64	0.03184	1.4109	0.611
Residual	154	590.56	0.86871
Total	168	679.82	1
Bifidobacterium
	Df	SumOfSqs	R2	F	Pr(>F)
Treatment	1	0.07	0.00056	0.1204	0.498
week	2	16.778	0.13571	14.4874	0.001	***
Age	1	0.766	0.00619	1.3221	0.39
Gender	1	2.48	0.02006	4.2821	0.776
BMI_for_age	2	0.252	0.00203	0.2172	0.824
Feeding_type	2	0.917	0.00742	0.7922	0.009	**
Birth_records	1	4.656	0.03766	8.0404	0.001	***
Ethnicity	4	5.339	0.04318	2.3049	0.009	**
Residual	154	89.175	0.72128
Total	168	123.634	1
Lactobacillus
	Df	SumOfSqs	R2	F	Pr(>F)
Treatment	1	3.141	0.01425	4.0318	0.192
week	2	0.072	0.00033	0.0461	0.956
Age	1	6.803	0.03085	8.7305	0.202
Gender	1	4.707	0.02134	6.0404	0.534
BMI_for_age	3	4.767	0.02161	2.0391	0.39
Feeding_type	2	5.373	0.02436	3.4475	0.333
Birth_records	1	0	0	0.0002	0.911
Ethnicity	4	8.83	0.04004	2.833	0.56
Residual	238	185.445	0.84092
Total	253	220.527	1
