# Supplementary material for: A Non-Randomized Trial Investigating the Impact of Brown Rice Consumption on Gut Microbiota, Attention, and Short-Term Working Memory in Thai School-Aged Children
Source: Nutrients. 2022 Dec 5;14(23):5176. doi: 10.3390/nu14235176 (PMC9738792; doi:10.3390/nu14235176)
Supplement: Supplementary file 1 [file nutrients-14-05176-s001.zip › Supplementary file S4.xlsx]

## Sheet: Baseline
Eigenvalues								The coordinates of the supplementary groups on the dimension
	eigenvalue	variance.percent	cumulative.variance.percent						Dim.1	Dim.2	Dim.3	Dim.4	Dim.5
Dim.1	3.30571	38.6486	38.6486					WR	0.416592	-1.32851	0.161512	0.267295	-0.185975
Dim.2	1.84227	21.5389	60.1875					SLR	-0.264376	0.843091	-0.102498	-0.169629	0.118023
Dim.3	0.885908	10.3576	70.5451					Male	-0.291899	-0.272007	-0.237763	0.0564078	-0.162065
Dim.4	0.536746	6.27536	76.8204					Female	0.167572	0.156152	0.136493	-0.0323822	0.0930373
Dim.5	0.330843	3.86804	80.6885
The contribution of variables to the dimensions
	Dim.1	Dim.2	Dim.3	Dim.4	Dim.5
Age	1.9712	37.2168	2.47972	23.832	25.3195
Totalbacteria	24.2068	0.308044	0.492746	5.15676	8.92861
Phylum	20.062	5.32005	1.4915	30.035	2.95651
Class	25.0062	0.232347	0.623303	15.9019	0.823213
Genus	25.1853	7.24258	3.98954	22.2848	20.36
MMG	0.00373146	15.1801	79.9241	0.98034	0.539607
VAG	3.56483	34.5001	10.9991	1.80925	41.0726
The corrrelation of variables with the dimensions
Dim.1	Dim.2	Dim.3	Dim.4	Dim.5
Age	0.255269	0.828031	0.148216	0.357655	0.289427
Totalbacteria	0.894542	0.0753327	0.0660702	0.166369	0.171871
Phylum	0.814383	0.314202	0.116514	0.40153	0.0989402
Class	0.909193	0.0654253	0.0743094	0.292152	0.0521875
Genus	0.917441	0.456031	0.309179	0.666443	0.455019
MMG	0.0111064	0.528827	0.84146	0.0725392	0.0422522
VAG	0.350515	0.797604	0.313459	0.10127	0.375464
List of variables characterizing the dimensions of the analysis.
A F-test was used to assess whether the variable had a significant influence on the dimension .
A T-tests was done to see whether the coordinates of the individuals in one category are significantly different from others.
$Dim.1				$Dim.2				$Dim.3				$Dim.5
$quanti				$quanti				$quanti				$quanti
	correlation	p.value			correlation	p.value			correlation	p.value			correlation	p.value
Gammaproteobacteria	0.909193	2.50395e-33		Age	0.828031	1.45973e-22		MMG	0.84146	6.66832e-24		Bifidobacterium	0.429631	4.07406e-05
Total_bacteria	0.894542	9.17247e-31		OVP	0.801416	3.2141e-20		Lapses	0.325337	0.00238029		Lapses	0.407505	0.000108475
Bacteroides	0.894231	1.02977e-30		MMG	0.528827	1.96481e-07		RT	0.254871	0.0185714		Age	0.289426	0.00721764
Bacteroidetes	0.739733	6.13465e-16		Ruminococcus	0.415911	7.53734e-05		OVP	-0.270505	0.0122842		OVP	-0.369347	0.000503937
Firmicutes	0.72884	2.62863e-15		Roseburia	0.393801	0.000192422		Bifidobacterium	-0.278813	0.00976833
Faecalibacterium	0.726404	3.60502e-15		Firmicutes	0.308302	0.00409702						$quali
Prevotella	0.66337	4.58052e-12		Faecalibacterium	0.295494	0.00604039							R2	p.value
Roseburia	0.613669	4.24794e-10		Bacteroidetes	0.253621	0.0191766						Treatment	0.0663434	0.0173201
Lactobacillus	0.590856	2.63691e-09		Bifidobacterium	0.222138	0.0410231		Dim.4				Gender	0.0455748	0.0497917
Ruminococcus	0.5895	2.92621e-09		RT	-0.619493	2.60306e-10		$quanti
Bifidobacterium	0.465686	7.08608e-06		Lapses	-0.751903	1.10552e-16			correlation	p.value		$category
RT	0.373016	0.000438241						Bacteroidetes	0.3659	0.000573773			Estimate	p.value
Akkermansia	0.276886	0.0103076		$quali				Firmicutes	0.358139	0.000764452		Treatment=SLR	0.151999	0.0173201
Lapses	0.249009	0.0215569			R2	p.value		Ruminococcus	0.335138	0.00171698		Gender=Female	0.127551	0.0497917
Age	-0.255269	0.0183827		Treatment	0.607973	1.47417e-18		Bifidobacterium	0.325361	0.00237843		Gender=Male	-0.127551	0.0497917
OVP	-0.30645	0.00433808						Akkermansia	0.228195	0.0356844		Treatment=WR	-0.151999	0.0173201
				$category				Gammaproteobacteria	-0.292152	0.0066659
					Estimate	p.value		Prevotella	-0.34996	0.00102646
				Treatment=SLR	1.0858	1.47417e-18		Age	-0.357655	0.000778061
				Treatment=WR	-1.0858	1.47417e-18
								$quali
									R2	p.value
								Treatment	0.0844738	0.00696645
								$category
									Estimate	p.value
								Treatment=WR	0.218462	0.00696645
								Treatment=SLR	-0.218462	0.00696645

## Sheet: week 4
Eigenvalues								The coordinates of the supplementary groups on the dimension
	eigenvalue	variance.percent	cumulative.variance.percent						Dim.1	Dim.2	Dim.3	Dim.4	Dim.5
Dim.1	2.98761	34.3955	34.3955					WR	-0.103945	-1.4734	0.0853906	0.0762194	-0.113054
Dim.2	1.96227	22.5911	56.9865					SLR	0.0659653	0.935045	-0.0541902	-0.04837	0.071746
Dim.3	0.961121	11.0651	68.0516					Male	-0.461659	-0.154932	0.0695063	-0.189183	-0.0423546
Dim.4	0.695371	8.00561	76.0573					Female	0.265026	0.0889422	-0.0399018	0.108605	0.0243147
Dim.5	0.446079	5.13558	81.1928
The contribution of variables to the dimensions
	Dim.1	Dim.2	Dim.3	Dim.4	Dim.5
Age	0.371567	39.9007	1.75488	3.55569	3.0402
Totalbacteria	14.4255	0.344251	28.8891	38.9614	0.28758
Phylum	28.4643	1.76655	0.617572	5.89999	2.75408
Class	25.6848	1.51451	5.66859	3.04056	10.6061
Genus	30.3411	2.83005	6.32904	18.6094	72.5874
MMG	0.248303	14.8441	52.9086	25.2878	1.25662
VAG	0.464448	38.7998	3.83225	4.64511	9.46798
The corrrelation of variables with the dimensions
	Dim.1	Dim.2	Dim.3	Dim.4	Dim.5
Age	0.105361	0.884851	0.129871	0.157243	0.116455
Totalbacteria	0.656488	0.0821897	0.526933	0.520506	0.0358166
Phylum	0.922235	0.216462	0.0840491	0.203703	0.140321
Class	0.875991	0.172391	0.233414	0.145407	0.217513
Genus	0.955248	0.466167	0.498138	0.700434	0.88623
MMG	0.0861297	0.539705	0.713103	0.419338	0.0748698
VAG	0.119583	0.872575	0.192857	0.180364	0.207753
List of variables characterizing the dimensions of the analysis.
A F-test was used to assess whether the variable had a significant influence on the dimension .
A T-tests was done to see whether the coordinates of the individuals in one category are significantly different from others.
$Dim.1				$Dim.2				$Dim.3
$quanti				$quanti				$quanti
	correlation	p.value			correlation	p.value			correlation	p.value
Gammaproteobacteria	0.875991	5.18068e-28		Age	0.884851	2.8784e-29		MMG	0.713103	1.9089e-14
Bacteroidetes	0.852905	3.79715e-25		OVP	0.851256	5.82436e-25		Prevotella	0.259471	0.0164845
Firmicutes	0.831113	7.36429e-23		MMG	0.539705	9.81581e-08		Gammaproteobacteria	0.233414	0.0315633
Faecalibacterium	0.827234	1.73809e-22		Bacteroidetes	-0.2366	0.0292496		Bacteroides	-0.254532	0.0187338
Prevotella	0.822555	4.76293e-22		Lactobacillus	-0.35025	0.0010159		Total_bacteria	-0.526933	2.21168e-07
Roseburia	0.795864	8.94014e-20		RT	-0.787743	3.77659e-19
Bacteroides	0.656541	8.97455e-12		Lapses	-0.846315	2.03427e-24
Total_bacteria	0.656488	9.02135e-12
Ruminococcus	0.612765	4.57966e-10		$quali				$Dim.4
Bifidobacterium	0.360867	0.000691675			R2	p.value		$quanti
Lactobacillus	0.2584	0.0169515		Treatment	0.702093	1.54911e-23			correlation	p.value
Akkermansia	0.225183	0.0382615						Total_bacteria	0.520506	3.28739e-07
				$category				Bacteroides	0.473708	4.67086e-06
					Estimate	p.value		MMG	0.419338	6.47986e-05
				Treatment=SLR	1.20422	1.54911e-23		Lactobacillus	0.246793	0.0227876
				Treatment=WR	-1.20422	1.54911e-23		Akkermansia	-0.267436	0.0133468
								$Dim.5
								$quanti
									correlation	p.value
								Akkermansia	0.66452	4.08319e-12
								Bifidobacterium	0.637727	5.25179e-11
								Ruminococcus	0.395588	0.000178814
								Gammaproteobacteria	-0.217512	0.0455343
								OVP	-0.231307	0.0331763
								Prevotella	-0.264428	0.0144649

## Sheet: week 15
Eigenvalues								The coordinates of the supplementary groups on the dimension
eigenvalue	variance.percent	cumulative.variance.percent							Dim.1	Dim.2	Dim.3	Dim.4	Dim.5
Dim.1	3.04385	31.1799	31.1799					WR	-0.167919	-1.50675	0.0314571	0.22246	-0.177835
Dim.2	2.06397	21.1424	52.3223					SLR	0.106564	0.956208	-0.0199631	-0.141177	0.112857
Dim.3	1.10091	11.2772	63.5996					Male	-0.485241	-0.0475737	0.0317725	-0.0522313	-0.0917282
Dim.4	0.68439	7.01059	70.6101					Female	0.278565	0.0273108	-0.0182398	0.0299847	0.0526588
Dim.5	0.549567	5.62953	76.2397
The contribution of variables to the dimensions
	Dim.1	Dim.2	Dim.3	Dim.4	Dim.5
Age	0.376251	37.3146	0.00940434	11.3331	4.46751
Totalbacteria	28.7639	0.402323	1.50345e-05	0.209441	1.31993
Phylum	17.4624	0.689601	37.2163	6.17007	15.2573
Class	24.4294	0.626224	17.4692	0.408692	2.42996
Genus	28.8987	1.99331	39.4684	7.25892	56.0854
MMG	0.00317888	23.4069	5.12003	62.4464	3.44302
VAG	0.0661415	35.5671	0.716559	12.1734	16.9969
The corrrelation of variables with the dimensions
	Dim.1	Dim.2	Dim.3	Dim.4	Dim.5
Age	0.107016	0.877589	0.0101751	0.278501	0.156691
Totalbacteria	0.935698	0.0911254	0.000406836	0.0378602	0.0851699
Phylum	0.730102	0.155968	0.652542	0.277504	0.420981
Class	0.86232	0.113689	0.438543	0.0528871	0.115561
Genus	0.940042	0.265294	0.901518	0.322997	0.786447
MMG	0.00983669	0.695063	0.237417	0.65374	0.137556
VAG	0.100799	0.858085	0.0981242	0.290223	0.316743
List of variables characterizing the dimensions of the analysis.
A F-test was used to assess whether the variable had a significant influence on the dimension .
A T-tests was done to see whether the coordinates of the individuals in one category are significantly different from others.
$Dim.1				$Dim.2				$Dim.3				$Dim.5
$quanti				$quanti				$quanti				$quanti
	correlation	p.value			correlation	p.value			correlation	p.value			correlation	p.value
Total_bacteria	0.935698	2.59657e-39		Age	0.877589	3.12827e-28		Firmicutes	0.655638	9.79707e-12		Lactobacillus	0.471173	5.33433e-06
Bacteroides	0.879997	1.44257e-28		OVP	0.81254	3.74336e-21		Ruminococcus	0.512013	5.48188e-07		Lapses	0.342207	0.00134758
Gammaproteobacteria	0.86232	2.97938e-26		MMG	0.695063	1.58385e-13		Bifidobacterium	0.398429	0.000158994		Bifidobacterium	0.31308	0.00352911
Prevotella	0.671737	1.96139e-12		Lactobacillus	-0.224704	0.0386859		Akkermansia	0.393501	0.000194795		Bacteroidetes	0.301868	0.00498976
Bacteroidetes	0.652068	1.38144e-11		Lapses	-0.740478	5.5388e-16		Bacteroidetes	0.380561	0.000327098		Roseburia	0.218738	0.0443006
Faecalibacterium	0.611949	4.90002e-10		RT	-0.75817	4.39863e-17		Faecalibacterium	0.243901	0.0244839		Prevotella	-0.270674	0.012228
Roseburia	0.573188	9.86517e-09						MMG	-0.237417	0.0286805		OVP	-0.308543	0.0040665
Firmicutes	0.565997	1.65118e-08		$quali				Bacteroides	-0.355403	0.000844389		Faecalibacterium	-0.354811	0.00086267
Ruminococcus	0.521495	3.09457e-07			R2	p.value		Gammaproteobacteria	-0.438543	2.6926e-05		Akkermansia	-0.420762	6.08221e-05
Lactobacillus	0.255806	0.01813		Treatment	0.698056	2.71601e-23		Prevotella	-0.554157	3.75557e-08
				$category
					Estimate	p.value		$Dim.4
				Treatment=SLR	1.23148	2.71601e-23		$quanti
				Treatment=WR	-1.23148	2.71601e-23			correlation	p.value
								MMG	0.65374	1.17668e-11
								Lapses	0.304448	0.00461295
								Firmicutes	0.232117	0.0325479
								OVP	-0.258147	0.0170634
								Age	-0.278501	0.00985403
								$quali
									R2	p.value
								Treatment	0.0458892	0.0489916
								$category
									Estimate	p.value
								Treatment=WR	0.181818	0.0489916
								Treatment=SLR	-0.181818	0.0489916

## Sheet: week 56
Eigenvalues								The coordinates of the supplementary groups on the dimension
	eigenvalue	variance.percent	cumulative.variance.percent						Dim.1	Dim.2	Dim.3	Dim.4	Dim.5
Dim.1	3.80024	42.3535	42.3535					WR	-0.14979	0.759484	0.141808	-0.155848	0.101065
Dim.2	1.87856	20.9365	63.29					SLR	0.324546	-1.64555	-0.307252	0.33767	-0.218973
Dim.3	0.846185	9.4307	72.7207					Male	-0.106035	-0.00309567	-0.19002	0.111672	0.145517
Dim.4	0.680317	7.58211	80.3028					Female	0.0771167	0.00225139	0.138196	-0.0812162	-0.105831
Dim.5	0.45463	5.06683	85.3697
The contribution of variables to the dimensions
	Dim.1	Dim.2	Dim.3	Dim.4	Dim.5
Age	0.21201	37.1417	6.18152	18.4908	14.6023
Totalbacteria	24.3731	0.717896	0.0248251	0.0169454	2.00395
Phylum	23.3287	1.18239	32.2258	23.1637	3.20405
Class	22.2172	2.34954	6.58664	1.74667	0.335211
Genus	24.1539	1.9481	30.256	14.1405	40.0963
MMG	2.90144	21.4186	20.8648	40.8669	2.65948
VAG	2.81362	35.2418	3.86038	1.57447	37.0987
The corrrelation of variables with the dimensions
	Dim.1	Dim.2	Dim.3	Dim.4	Dim.5
Age	0.0897602	0.835302	0.228707	0.354678	0.257655
Totalbacteria	0.962412	0.11613	0.0144937	0.010737	0.0954493
Phylum	0.956717	0.154	0.682728	0.524271	0.189917
Class	0.918862	0.21009	0.236083	0.109009	0.039038
Genus	0.960544	0.287194	0.82852	0.53804	0.719706
MMG	0.332057	0.634319	0.420184	0.52728	0.109958
VAG	0.328484	0.818739	0.18174	0.172443	0.442869
List of variables characterizing the dimensions of the analysis.
A F-test was used to assess whether the variable had a significant influence on the dimension .
A T-tests was done to see whether the coordinates of the individuals in one category are significantly different from others.
$Dim.1
$quanti
	correlation	p.value		$Dim.2				$Dim.3				$Dim.5
Total_bacteria	0.962412	8.15467e-33		$quanti				$quanti				$quanti
Bacteroides	0.95753	2.19864e-31			correlation	p.value			correlation	p.value			correlation	p.value
Bacteroidetes	0.956164	5.15993e-31		OVP	0.85029	5.83242e-17		Ruminococcus	0.667973	1.37561e-08		RT	0.447152	0.00048822
Gammaproteobacteria	0.918862	7.12023e-24		Age	0.835302	6.54e-16		Firmicutes	0.611129	4.4403e-07		Lapses	0.418212	0.00120692
Prevotella	0.840623	2.85293e-16		MMG	0.634319	1.17186e-07		Akkermansia	0.427625	0.000907007		Akkermansia	0.352843	0.00710086
Faecalibacterium	0.833114	9.12046e-16		Roseburia	0.282454	0.0332713		Bifidobacterium	0.355419	0.00666541		Bifidobacterium	-0.408003	0.00163029
Roseburia	0.748052	2.27173e-11		RT	-0.62385	2.1672e-07		Prevotella	-0.303853	0.0215711		Lactobacillus	-0.53767	1.61095e-05
Firmicutes	0.591486	1.26595e-06		Lapses	-0.662384	2.00056e-08		MMG	-0.420184	0.00113757
Lactobacillus	0.442036	0.000576298
Ruminococcus	0.338972	0.00989887		$quali
Lapses	0.334433	0.0110014			R2	p.value		$Dim.4
RT	0.26551	0.0459197		Treatment	0.665281	1.10473e-14		$quanti
OVP	-0.261049	0.0498356							correlation	p.value
MMG	-0.332057	0.0116199		$category				MMG	0.52728	2.5069e-05
					Estimate	p.value		Firmicutes	0.462451	0.000292656
				Treatment=WR	1.20252	1.10473e-14		Faecalibacterium	0.345683	0.00844446
				Treatment=SLR	-1.20252	1.10473e-14		Ruminococcus	0.325439	0.0135028
								Age	-0.354678	0.00678831
								$quali
									R2	p.value
								Treatment	0.0773538	0.0361881
								$category
									Estimate	p.value
								Treatment=SLR	0.246759	0.0361881
								Treatment=WR	-0.246759	0.0361881

## Sheet: week 61
Eigenvalues								The coordinates of the supplementary groups on the dimension
	eigenvalue	variance.percent	cumulative.variance.percent						Dim.1	Dim.2	Dim.3	Dim.4	Dim.5
Dim.1	2.99502	34.3982	34.3982					WR	-0.413804	0.85088	0.117676	0.074085	0.0031786
Dim.2	2.30136	26.4315	60.8297					SLR	0.896576	-1.84357	-0.254964	-0.160517	-0.00688696
Dim.3	0.891974	10.2444	71.0741					Male	0.404901	0.103058	-0.177793	0.085877	-0.161433
Dim.4	0.607836	6.98109	78.0552					Female	-0.294473	-0.0749512	0.129304	-0.062456	0.117406
Dim.5	0.331898	3.8119	81.8671
The contribution of variables to the dimensions
	Dim.1	Dim.2	Dim.3	Dim.4	Dim.5
Age	4.41168	28.721	6.02133	3.31353	1.62089
Totalbacteria	31.7911	0.0884074	0.870375	0.32196	0.0947126
Phylum	31.5454	0.765346	0.238764	3.76362	18.9947
Class	1.0585	29.376	13.7621	11.5167	2.8247
Genus	29.4049	3.55416	10.0202	4.38522	72.6204
MMG	0.0912999	14.8795	65.3223	6.34915	2.58197
VAG	1.69719	22.6155	3.76494	70.3498	1.26254
The corrrelation of variables with the dimensions
	Dim.1	Dim.2	Dim.3	Dim.4	Dim.5
Age	0.363498	0.813003	0.231751	0.141918	0.0733465
Totalbacteria	0.975781	0.0451062	0.0881108	0.0442379	0.0177299
Phylum	0.973485	0.204132	0.106602	0.285232	0.494619
Class	0.178051	0.822222	0.350363	0.26458	0.0968253
Genus	0.940725	0.342013	0.516071	0.341185	0.862479
MMG	0.0522919	0.585177	0.76332	0.19645	0.0925716
VAG	0.247987	0.722867	0.370388	0.656721	0.0799569
List of variables characterizing the dimensions of the analysis.
A F-test was used to assess whether the variable had a significant influence on the dimension .
A T-tests was done to see whether the coordinates of the individuals in one category are significantly different from others.
$Dim.1				$Dim.2				$Dim.3
$quanti				$quanti				$quanti
	correlation	p.value			correlation	p.value			correlation	p.value
Total_bacteria	0.975781	5.46058e-38		Gammaproteobacteria	0.822222	4.46078e-15		Ruminococcus	0.384726	0.0031275
Bacteroidetes	0.945024	2.25795e-28		Age	0.813003	1.575e-14		Gammaproteobacteria	0.350363	0.0075434
Bacteroides	0.931325	8.56181e-26		OVP	0.686968	3.62092e-09		Akkermansia	0.329095	0.0124327
Firmicutes	0.835857	6.00666e-16		MMG	0.585176	1.74693e-06		MMG	-0.76332	5.07352e-12
Prevotella	0.818499	7.48848e-15		Bifidobacterium	0.325674	0.0134315
Faecalibacterium	0.812517	1.68007e-14		Lapses	-0.620158	2.67749e-07
Roseburia	0.624429	2.09598e-07		RT	-0.637796	9.505e-08		$Dim.4
Ruminococcus	0.553218	8.08225e-06						$quanti
Lactobacillus	0.382903	0.00328489		$quali					correlation	p.value
OVP	-0.307533	0.0199603			R2	p.value		Lapses	0.676105	7.86196e-09
Age	-0.363498	0.00544739		Treatment	0.681622	2.75703e-15		RT	0.573631	3.09531e-06
								Gammaproteobacteria	0.26458	0.0467144
$quali				$category				OVP	-0.501753	7.001e-05
	R2	p.value			Estimate	p.value
Treatment	0.123875	0.00725614		Treatment=WR	1.34723	2.75703e-15
				Treatment=SLR	-1.34723	2.75703e-15		$Dim.5
$category								$quanti
	Estimate	p.value							correlation	p.value
Treatment=SLR	0.65519	0.00725614						Lactobacillus	0.647484	5.23064e-08
Treatment=WR	-0.65519	0.00725614						Bifidobacterium	0.37793	0.0037504
								Akkermansia	0.33413	0.0110786
								Firmicutes	-0.288115	0.0297546
								Ruminococcus	-0.303955	0.0215249

## Sheet: week 71
Eigenvalues								The coordinates of the supplementary groups on the dimension
	eigenvalue	variance.percent	cumulative.variance.percent						Dim.1	Dim.2	Dim.3	Dim.4	Dim.5
Dim.1	3.25446	34.4027	34.4027					WR	0.436689	0.740607	-0.239795	-0.0250843	0.0676345
Dim.2	2.10578	22.2601	56.6628					SLR	-0.94616	-1.60465	0.519555	0.0543494	-0.146541
Dim.3	0.9028	9.54344	66.2062					Male	0.0122162	0.0569911	0.15603	0.135611	0.0781452
Dim.4	0.741448	7.83779	74.044					Female	-0.00888454	-0.0414481	-0.113476	-0.0986259	-0.0568329
Dim.5	0.429702	4.54235	78.5863
The contribution of variables to the dimensions
	Dim.1	Dim.2	Dim.3	Dim.4	Dim.5
Age	3.18007	27.9044	18.9144	0.342711	4.61068
Totalbacteria	26.7368	2.88733	0.418005	1.73769	1.02378
Phylum	26.6859	5.05158	5.17592	35.6342	1.79258
Class	10.828	11.3091	0.312931	38.1529	8.90886
Genus	27.4082	4.87025	7.08122	21.7204	27.4285
MMG	0.604956	17.207	61.6851	0.517016	3.6286
VAG	4.55613	30.7703	6.41249	1.89507	52.607
The corrrelation of variables with the dimensions
	Dim.1	Dim.2	Dim.3	Dim.4	Dim.5
Age	0.321705	0.766554	0.41323	0.0504086	0.140756
Totalbacteria	0.932812	0.246578	0.0614308	0.113508	0.0663267
Phylum	0.934095	0.439998	0.286404	0.635417	0.108093
Class	0.593626	0.488002	0.0531521	0.531868	0.195657
Genus	0.945277	0.451418	0.405619	0.686679	0.555212
MMG	0.140314	0.601949	0.746253	0.0619145	0.124869
VAG	0.415431	0.807058	0.373058	0.130442	0.581124
List of variables characterizing the dimensions of the analysis.
A F-test was used to assess whether the variable had a significant influence on the dimension .
A T-tests was done to see whether the coordinates of the individuals in one category are significantly different from others.
$Dim.1				$Dim.2				$Dim.3				$Dim.4
$quanti				$quanti				$quanti				$quanti
	correlation	p.value			correlation	p.value			correlation	p.value			correlation	p.value
Total_bacteria	0.932812	4.78188e-26		Age	0.766554	3.64048e-12		MMG	0.746253	2.69163e-11		Ruminococcus	0.589023	1.43671e-06
Bacteroides	0.904381	5.36999e-22		OVP	0.721559	2.41424e-10		Lactobacillus	0.308193	0.0196826		Firmicutes	0.572745	3.23126e-06
Bacteroidetes	0.825774	2.69067e-15		MMG	0.601949	7.30888e-07		Akkermansia	-0.274667	0.0386684		Akkermansia	0.263971	0.0472413
Faecalibacterium	0.824011	3.46269e-15		Bacteroidetes	0.318225	0.0158481		RT	-0.307764	0.0198626		Gammaproteobacteria	-0.531868	2.06587e-05
Prevotella	0.777263	1.16626e-12		Bifidobacterium	0.28369	0.0324752		Age	-0.41323	0.00139931
Firmicutes	0.676687	7.54826e-09		Prevotella	-0.370723	0.00452823						$Dim.5
Roseburia	0.651619	4.02731e-08		Gammaproteobacteria	-0.488002	0.000117791		$quali				$quanti
Gammaproteobacteria	0.593626	1.13322e-06		RT	-0.548196	1.01373e-05			R2	p.value			correlation	p.value
Ruminococcus	0.488062	0.00011753		Lapses	-0.673068	9.70888e-09		Treatment	0.138	0.00443993		RT	0.621157	2.52933e-07
Lactobacillus	0.38777	0.00287964										Akkermansia	-0.502128	6.90017e-05
OVP	0.365277	0.00520706		$quali				$category
Age	0.321705	0.0146765			R2	p.value			Estimate	p.value
Lapses	-0.393953	0.0024291		Treatment	0.564357	1.67648e-11		Treatment=SLR	0.379675	0.00443993
								Treatment=WR	-0.379675	0.00443993
$quali				$category
	R2	p.value			Estimate	p.value
Treatment	0.126957	0.00652024		Treatment=WR	1.17263	1.67648e-11
				Treatment=SLR	-1.17263	1.67648e-11
$category
	Estimate	p.value
Treatment=WR	0.691424	0.00652024
Treatment=SLR	-0.691424	0.00652024
